# Supplementary material for: NAP1L1 regulates BIRC2 ubiquitination modification via E3 ubiquitin ligase UBR4 and hence determines hepatocellular carcinoma progression
Source: Cell Death Discov. 2024 Mar 27;10:154. doi: 10.1038/s41420-024-01927-2 (PMC10973488; doi:10.1038/s41420-024-01927-2)
Supplement: Supplementary file 2 — Additional file 1 [file 41420_2024_1927_MOESM2_ESM.xlsx]

## Sheet: Sheet 1
NAP1L1 single gene enrichment analysis
ONTOLOGY	ID	Description	GeneRatio	BgRatio	pvalue	p.adjust	qvalue	geneID	Count	zscore
BP	GO:0006958	complement activation, classical pathway	63/2092	108/18800	1.26518e-32	7.13944e-29	6.18342e-29	IGHV7-4-1/IGHV4-39/IGHG1/IGHV3-49/IGHV3-15/IGHV1-69D/IGHV1-69/IGHV3-21/IGHV3-66/IGKC/IGHV3-73/IGHV3-23/IGHV1-3/IGHV1-18/IGHV1-24/IGHV3-33/IGHV4-59/IGHV3-53/IGHV3-30/IGHV4-4/IGHV2-70/IGHV3-64/IGHV1-58/IGHV3-43/IGLC2/IGHV5-10-1/IGHV2-5/IGHV3-48/IGHV4-34/IGLL5/IGHG3/IGHV5-51/IGHV7-81/IGHV4-28/IGHV3-74/IGHV2-26/IGHV4-31/IGHV3-64D/IGHV3-38/IGHV3-7/IGHV1-45/IGHV3-35/IGHV6-1/IGHG4/IGLC3/IGHV4-61/CR2/IGH…	63	5.92144
BP	GO:0002455	humoral immune response mediated by circulating immunoglobulin	66/2092	121/18800	1.09237e-31	3.08211e-28	2.6694e-28	FOXJ1/IGHV7-4-1/IGHV4-39/IGHG1/IGHV3-49/IGHV3-15/IGHV1-69D/IGHV1-69/IGHV3-21/IGHV3-66/IGKC/IGHV3-73/IGHV3-23/IGHV1-3/IGHV1-18/IGHV1-24/IGHV3-33/IGHV4-59/IGHV3-53/IGHV3-30/IGHV4-4/IGHV2-70/IGHV3-64/IGHV1-58/IGHV3-43/IGLC2/IGHV5-10-1/IGHV2-5/IGHV3-48/IGHV4-34/IGLL5/IGHG3/IGHV5-51/IGHV7-81/IGHV4-28/IGHV3-74/IGHV2-26/IGHV4-31/IGHV3-64D/IGHV3-38/IGHV3-7/IGHV1-45/IGHV3-35/IGHV6-1/IGHG4/IGLC3/IGHV4-61/C…	66	5.90839
BP	GO:0006910	phagocytosis, recognition	59/2092	102/18800	2.35113e-30	4.42247e-27	3.83028e-27	IGHV7-4-1/IGHV4-39/IGHG1/IGHV3-49/IGHV3-15/IGHV1-69D/IGHV1-69/IGHV3-21/IGHV3-66/IGKC/IGHV3-73/IGHV3-23/IGHV1-3/IGHV1-18/IGHV1-24/IGHV3-33/IGHV4-59/IGHV3-53/IGHV3-30/IGHV4-4/IGHV2-70/IGHV3-64/IGHV1-58/IGHV3-43/IGLC2/IGHV5-10-1/IGHV2-5/IGHV3-48/IGHV4-34/IGLL5/IGHG3/IGHV5-51/IGHV7-81/IGHV4-28/IGHV3-74/IGHV2-26/IGHV4-31/COLEC12/IGHV3-64D/IGHV3-38/IGHV3-7/IGHV1-45/IGHV3-35/IGHV6-1/IGHG4/IGLC3/IGHV4-61…	59	6.37926
BP	GO:0006956	complement activation	67/2092	131/18800	6.69982e-30	9.45177e-27	8.18612e-27	IGHV7-4-1/IGHV4-39/IGHG1/IGHV3-49/IGHV3-15/IGHV1-69D/IGHV1-69/IGHV3-21/IGHV3-66/IGKC/IGHV3-73/IGHV3-23/IGHV1-3/IGHV1-18/IGHV1-24/IGHV3-33/IGHV4-59/IGHV3-53/IGHV3-30/IGHV4-4/IGHV2-70/IGHV3-64/IGHV1-58/IGHV3-43/IGLC2/IGHV5-10-1/IGHV2-5/IGHV3-48/IGHV4-34/IGLL5/IGHG3/IGHV5-51/IGHV7-81/IGHV4-28/IGHV3-74/IGHV2-26/IGHV4-31/IGHV3-64D/IGHV3-38/IGHV3-7/IGHV1-45/IGHV3-35/IGHV6-1/IGHG4/IGLC3/IGHV4-61/CR2/IGH…	67	5.25329
BP	GO:0050853	B cell receptor signaling pathway	61/2092	131/18800	1.59623e-24	1.80151e-21	1.56028e-21	IGHV7-4-1/IGHV4-39/IGHG1/IGHV3-49/IGHV3-15/IGHV1-69D/IGHV1-69/IGHV3-21/IGHV3-66/IGKC/IGHV3-73/IGHV3-23/IGHV1-3/IGHV1-18/IGHV1-24/IGHV3-33/IGHV4-59/IGHV3-53/IGHV3-30/IGHV4-4/IGHV2-70/IGHV3-64/IGHV1-58/IGHV3-43/CD19/IGLC2/IGHV5-10-1/IGHV2-5/CD79A/IGHV3-48/IGHV4-34/IGLL5/IGHG3/IGHV5-51/IGHV7-81/IGHV4-28/IGHV3-74/IGHV2-26/IGHV4-31/IGHV3-64D/IGHV3-38/BANK1/IGHV3-7/IGHV1-45/IGHV3-35/IGHV6-1/IGHG4/IGLC3…	61	7.81025
BP	GO:0006911	phagocytosis, engulfment	60/2092	128/18800	2.47183e-24	2.32475e-21	2.01346e-21	HAVCR1/XKR4/IGHV7-4-1/IGHV4-39/IGHG1/IGHV3-49/IGHV3-15/IGHV1-69D/IGHV1-69/IGHV3-21/IGHV3-66/IGKC/IGHV3-73/IGHV3-23/IGHV1-3/IGHV1-18/IGHV1-24/IGHV3-33/IGHV4-59/IGHV3-53/IGHV3-30/IGHV4-4/IGHV2-70/IGHV3-64/IGHV1-58/IGHV3-43/IGLC2/IGHV5-10-1/IGHV2-5/IGHV3-48/IGHV4-34/IGLL5/IGHG3/IGHV5-51/IGHV7-81/IGHV4-28/IGHV3-74/IGHV2-26/XKR5/IGHV4-31/IGHV3-64D/IGHV3-38/IGHV3-7/IGHV1-45/IGHV3-35/IGHV6-1/IGHG4/IGLC3…	60	7.74597
BP	GO:0006959	humoral immune response	102/2092	317/18800	3.04846e-24	2.45749e-21	2.12842e-21	CXCL5/BPIFA1/DMBT1/FOXJ1/DEFA5/REG3G/IGHV7-4-1/IGHV4-39/IGHG1/IGHV3-49/IGHV3-15/IGHV1-69D/IGHV1-69/IGHV3-21/IGHV3-66/IGKC/IGHV3-73/IGHV3-23/IGHV1-3/IGHV1-18/IGKV3-20/IGHV1-24/IGHV3-33/IGHV4-59/IGHV3-53/IGHV3-30/IGHV4-4/IGHV2-70/IGHV3-64/IGHV1-58/PGLYRP4/IGHV3-43/IGLC2/IGHV5-10-1/DEFB126/IGHV2-5/PDCD1/IGHV3-48/POU2AF1/IGHV4-34/IGLL5/IGHG3/IGHV5-51/IGHV7-81/IGHV4-28/IGHV3-74/IGHV2-26/IL17F/IGHV4-31…	102	6.13891
BP	GO:0008037	cell recognition	82/2092	228/18800	2.98951e-23	1.91103e-20	1.65513e-20	IGHV7-4-1/IGHV4-39/IGHG1/IGHV3-49/IGHV3-15/FOLR1/IGHV1-69D/LY6K/IGHV1-69/IGHV3-21/FOXG1/IGHV3-66/IGKC/IGHV3-73/IGHV3-23/IGHV1-3/IGHV1-18/IGHV1-24/IGHV3-33/FUT3/IGHV4-59/IGHV3-53/ADAM18/IGHV3-30/IGHV4-4/EPHB3/IGHV2-70/IGHV3-64/IGHV1-58/IGHV3-43/IGLC2/IGHV5-10-1/IGHV2-5/SEMA3A/IGHV3-48/IGHV4-34/IGLL5/IGHG3/IGHV5-51/IGHV7-81/IGHV4-28/IGHV3-74/IGHV2-26/IGHV4-31/COLEC12/NTM/GAP43/IGHV3-64D/IGHV3-38/IG…	82	7.50934
BP	GO:0099024	plasma membrane invagination	61/2092	137/18800	3.0479e-23	1.91103e-20	1.65513e-20	HAVCR1/XKR4/IGHV7-4-1/IGHV4-39/IGHG1/IGHV3-49/IGHV3-15/IGHV1-69D/IGHV1-69/IGHV3-21/IGHV3-66/IGKC/IGHV3-73/IGHV3-23/IGHV1-3/IGHV1-18/IGHV1-24/IGHV3-33/IGHV4-59/IGHV3-53/IGHV3-30/IGHV4-4/IGHV2-70/IGHV3-64/IGHV1-58/IGHV3-43/IGLC2/IGHV5-10-1/IGHV2-5/IGHV3-48/IGHV4-34/IGLL5/IGHG3/IGHV5-51/IGHV7-81/IGHV4-28/IGHV3-74/IGHV2-26/XKR5/IGHV4-31/IGHV3-64D/IGHV3-38/IGHV3-7/IGHV1-45/IGHV3-35/IGHV6-1/IGHG4/IGLC3…	61	7.81025
BP	GO:0019724	B cell mediated immunity	78/2092	219/18800	7.0813e-22	3.75328e-19	3.25069e-19	FOXJ1/IGHV7-4-1/IGHV4-39/IGHG1/IGHV3-49/IGHV3-15/IGHV1-69D/IGHV1-69/IGHV3-21/IGHV3-66/IGKC/IGHV3-73/IGHV3-23/IGHV1-3/IGHV1-18/IGHV1-24/IGHV3-33/IGHV4-59/IGHV3-53/IGHV3-30/IGHV4-4/IGHV2-70/IGHV3-64/IGHV1-58/IGHV3-43/CD19/IGLC2/IGHV5-10-1/IGHV2-5/IGHV3-48/IGHV4-34/IGLL5/AICDA/IGHG3/IGHV5-51/IGHV7-81/IGHV4-28/IGHV3-74/IGHV2-26/IGHV4-31/IGHV3-64D/IGHV3-38/IGHV3-7/IGHV1-45/IL21R/IGHV3-35/IGHV6-1/IGHG4…	78	6.56721
BP	GO:0010324	membrane invagination	61/2092	144/18800	7.31633e-22	3.75328e-19	3.25069e-19	HAVCR1/XKR4/IGHV7-4-1/IGHV4-39/IGHG1/IGHV3-49/IGHV3-15/IGHV1-69D/IGHV1-69/IGHV3-21/IGHV3-66/IGKC/IGHV3-73/IGHV3-23/IGHV1-3/IGHV1-18/IGHV1-24/IGHV3-33/IGHV4-59/IGHV3-53/IGHV3-30/IGHV4-4/IGHV2-70/IGHV3-64/IGHV1-58/IGHV3-43/IGLC2/IGHV5-10-1/IGHV2-5/IGHV3-48/IGHV4-34/IGLL5/IGHG3/IGHV5-51/IGHV7-81/IGHV4-28/IGHV3-74/IGHV2-26/XKR5/IGHV4-31/IGHV3-64D/IGHV3-38/IGHV3-7/IGHV1-45/IGHV3-35/IGHV6-1/IGHG4/IGLC3…	61	7.81025
BP	GO:0016064	immunoglobulin mediated immune response	77/2092	216/18800	1.22054e-21	5.73961e-19	4.97104e-19	FOXJ1/IGHV7-4-1/IGHV4-39/IGHG1/IGHV3-49/IGHV3-15/IGHV1-69D/IGHV1-69/IGHV3-21/IGHV3-66/IGKC/IGHV3-73/IGHV3-23/IGHV1-3/IGHV1-18/IGHV1-24/IGHV3-33/IGHV4-59/IGHV3-53/IGHV3-30/IGHV4-4/IGHV2-70/IGHV3-64/IGHV1-58/IGHV3-43/CD19/IGLC2/IGHV5-10-1/IGHV2-5/IGHV3-48/IGHV4-34/IGLL5/AICDA/IGHG3/IGHV5-51/IGHV7-81/IGHV4-28/IGHV3-74/IGHV2-26/IGHV4-31/IGHV3-64D/IGHV3-38/IGHV3-7/IGHV1-45/IL21R/IGHV3-35/IGHV6-1/IGHG4…	77	6.49575
BP	GO:0002377	immunoglobulin production	77/2092	218/18800	2.33432e-21	1.01327e-18	8.7759e-19	IGLV4-69/IGKV2-29/IGLV3-25/IGLV5-45/IGKV2-28/IL21/IGLV9-49/IGKV3-15/IGLV2-23/IGKV4-1/IGKV1D-39/IGLV3-21/IGKC/IGLV2-11/MZB1/IGKV3-20/IGKV1D-13/IGKV1D-42/IGKV1-13/IGLV1-47/IGLV3-19/IGLV2-14/IGLV8-61/IGLV3-10/IGKV1-12/IGKV1-39/IGKV2D-28/IGLV1-44/IGLV1-40/IGLV3-1/IGKV1-5/IGKV1-17/IGKV3D-11/IGKV5-2/AICDA/IGKV3D-15/IGKV1D-17/IGKV2D-29/IGKV2-24/IGLV3-27/IGLV10-54/IGKV1D-12/IGKV2D-30/IGKV1-27/IGKV3-7/IGL…	77	8.0912
BP	GO:0050871	positive regulation of B cell activation	57/2092	152/18800	1.53256e-17	6.17729e-15	5.35012e-15	IGHV7-4-1/IGHV4-39/IGHG1/IGHV3-49/IGHV3-15/IGHV1-69D/IL21/IGHV1-69/IGHV3-21/IGHV3-66/IGKC/IGHV3-73/IGHV3-23/IGHV1-3/IGHV1-18/IGHV1-24/IGHV3-33/IGHV4-59/IGHV3-53/IGHV3-30/IGHV4-4/IGHV2-70/IGHV3-64/IGHV1-58/IGHV3-43/IGLC2/IGHV5-10-1/IGHV2-5/IGHV3-48/IGHV4-34/IGLL5/IGHG3/IGHV5-51/IGHV7-81/IGHV4-28/IGHV3-74/IGHV2-26/IGHV4-31/IGHV3-64D/IGHV3-38/IGHV3-7/IGHV1-45/IGHV3-35/IGHV6-1/IGHG4/IGLC3/IGHV4-61/VA…	57	7.54983
BP	GO:0050864	regulation of B cell activation	66/2092	200/18800	9.09332e-17	3.42091e-14	2.96283e-14	FOXJ1/IGHV7-4-1/IGHV4-39/IGHG1/IGHV3-49/IGHV3-15/IGHV1-69D/IL21/IGHV1-69/IGHV3-21/IGHV3-66/IGKC/IGHV3-73/IGHV3-23/MZB1/IGHV1-3/IGHV1-18/IGHV1-24/IGHV3-33/IGHV4-59/IGHV3-53/IGHV3-30/IGHV4-4/IGHV2-70/IGHV3-64/IGHV1-58/IGHV3-43/CD19/IGLC2/IGHV5-10-1/IGHV2-5/IGHV3-48/IGHV4-34/INHA/IGLL5/IGHG3/IGHV5-51/IL4I1/IGHV7-81/IGHV4-28/IGHV3-74/IGHV2-26/IGHV4-31/IGHV3-64D/IGHV3-38/BANK1/IGHV3-7/IGHV1-45/IGHV3-3…	66	7.87786
BP	GO:0002440	production of molecular mediator of immune response	87/2092	312/18800	1.77886e-16	6.27381e-14	5.43371e-14	IGLV4-69/IGKV2-29/IGLV3-25/IGLV5-45/IGKV2-28/IL21/IGLV9-49/IGKV3-15/IGLV2-23/IGKV4-1/IGKV1D-39/IGLV3-21/IGKC/IGLV2-11/MZB1/IGKV3-20/IGKV1D-13/IGKV1D-42/IGKV1-13/IGLV1-47/IGLV3-19/IGLV2-14/IGLV8-61/IGLV3-10/IGKV1-12/IGKV1-39/IGKV2D-28/IGLV1-44/IGLV1-40/IGLV3-1/IGKV1-5/IGKV1-17/IGKV3D-11/IGKV5-2/AICDA/IGKV3D-15/IGKV1D-17/TGFB2/IGKV2D-29/IGKV2-24/IGLV3-27/IGLV10-54/IL17F/IGKV1D-12/IGKV2D-30/IGKV1-27…	87	8.25527
BP	GO:0002449	lymphocyte mediated immunity	95/2092	365/18800	9.36755e-16	3.10948e-13	2.6931e-13	FOXJ1/IGHV7-4-1/SERPINB4/IGHV4-39/IGHG1/IGHV3-49/IGHV3-15/IGHV1-69D/IL21/IGHV1-69/IGHV3-21/IGHV3-66/IGKC/IGHV3-73/IGHV3-23/IGHV1-3/IGHV1-18/IGHV1-24/IGHV3-33/IGHV4-59/IGHV3-53/IGHV3-30/IGHV4-4/IGHV2-70/IGHV3-64/IGHV1-58/IGHV3-43/CD19/IGLC2/IGHV5-10-1/IGHV2-5/IGHV3-48/IGHV4-34/IGLL5/AICDA/CD1A/IGHG3/IGHV5-51/IL4I1/IGHV7-81/IGHV4-28/IGHV3-74/IGHV2-26/IGHV4-31/IGHV3-64D/IGHV3-38/IGHV3-7/IGHV1-45/IL2…	95	7.28445
BP	GO:0042742	defense response to bacterium	94/2092	364/18800	2.26233e-15	7.09239e-13	6.14268e-13	BPIFA1/DMBT1/DEFA5/CHGA/REG3G/IGHV7-4-1/IGHV4-39/IGHG1/IGHV3-49/IGHV3-15/IGHV1-69D/IGHV1-69/IGHV3-21/ANXA3/IGHV3-66/IGKC/IGHV3-73/IGHV3-23/IGHV1-3/IGHV1-18/IGKV3-20/IGHV1-24/IGHV3-33/IGHV4-59/IGHV3-53/IGHV3-30/IGHV4-4/IGHV2-70/IGHV3-64/IGHV1-58/PGLYRP4/IGHV3-43/IGLC2/IGHV5-10-1/DEFB126/IGHV2-5/IGHV3-48/IGHV4-34/IGLL5/AICDA/IGHG3/IGHV5-51/IGHV7-81/IGHV4-28/IGHV3-74/IGHV2-26/IL17F/IGHV4-31/PGC/COLE…	94	6.6011
BP	GO:0002460	adaptive immune response based on somatic recombination of immune receptors built from immunoglobulin superfamily domains	92/2092	370/18800	5.27375e-14	1.5663e-11	1.35657e-11	FOXJ1/IGHV7-4-1/IGHV4-39/IGHG1/IGHV3-49/IGHV3-15/IGHV1-69D/IGHV1-69/IGHV3-21/IGHV3-66/IGKC/IGHV3-73/IGHV3-23/IGHV1-3/IGHV1-18/IGHV1-24/IGHV3-33/IGHV4-59/IGHV3-53/IGHV3-30/IGHV4-4/IGHV2-70/IGHV3-64/IGHV1-58/IGHV3-43/CD19/IGLC2/IGHV5-10-1/IGHV2-5/IGHV3-48/IGHV4-34/IGLL5/AICDA/CD1A/IGHG3/IGHV5-51/IL4I1/IGHV7-81/IGHV4-28/IGHV3-74/IGHV2-26/IGHV4-31/IGHV3-64D/CLEC6A/IGHV3-38/IGHV3-7/IGHV1-45/IL21R/IGHV…	92	6.88098
BP	GO:0006909	phagocytosis	81/2092	310/18800	9.9823e-14	2.81651e-11	2.43936e-11	HAVCR1/XKR4/IGHV7-4-1/SPHK1/IGHV4-39/IGHG1/IGHV3-49/IGHV3-15/IGHV1-69D/IGHV1-69/IGHV3-21/ANXA3/IGHV3-66/IGKC/IGHV3-73/IGHV3-23/IGHV1-3/IGHV1-18/IGHV1-24/IGHV3-33/IGHV4-59/IGHV3-53/IGHV3-30/IGHV4-4/IGHV2-70/IGHV3-64/IGHV1-58/IGHV3-43/IGLC2/IGHV5-10-1/PRKCG/IGHV2-5/IGHV3-48/IGHV4-34/IGLL5/IGHG3/IGHV5-51/IGHV7-81/IGHV4-28/IGHV3-74/IGHV2-26/XKR5/IGHV4-31/IFNG/COLEC12/IGHV3-64D/IGHV3-38/IGHV3-7/IGHV1-…	81	7.44444
BP	GO:0050851	antigen receptor-mediated signaling pathway	69/2092	244/18800	1.13542e-13	3.05104e-11	2.64249e-11	VTCN1/IGHV7-4-1/IGHV4-39/IGHG1/IGHV3-49/IGHV3-15/IGHV1-69D/IGHV1-69/IGHV3-21/IGHV3-66/IGKC/IGHV3-73/IGHV3-23/IGHV1-3/IGHV1-18/IGHV1-24/IGHV3-33/IGHV4-59/IGHV3-53/IGHV3-30/IGHV4-4/IGHV2-70/IGHV3-64/IGHV1-58/IGHV3-43/CD19/IGLC2/HHLA2/IGHV5-10-1/IGHV2-5/CD79A/IGHV3-48/IGHV4-34/IGLL5/IGHG3/IGHV5-51/IGHV7-81/IGHV4-28/IGHV3-74/IGHV2-26/IGHV4-31/BTN1A1/FCHO1/IGHV3-64D/IGHV3-38/BANK1/IGHV3-7/IGHV1-45/IGH…	69	7.82508
BP	GO:0002443	leukocyte mediated immunity	105/2092	457/18800	2.17439e-13	5.57731e-11	4.83047e-11	FOXJ1/CHGA/IGHV7-4-1/SERPINB4/IGHV4-39/IGHG1/IGHV3-49/IGHV3-15/IGHV1-69D/IL21/IGHV1-69/IGHV3-21/ANXA3/IGHV3-66/IGKC/IGHV3-73/IGHV3-23/IGHV1-3/IGHV1-18/IGHV1-24/IGHV3-33/IGHV4-59/IGHV3-53/IGHV3-30/IGHV4-4/IGHV2-70/IGHV3-64/IGHV1-58/IGHV3-43/CD19/IGLC2/IGHV5-10-1/IGHV2-5/IGHV3-48/IGHV4-34/IGLL5/AICDA/CD1A/IGHG3/IGHV5-51/IL4I1/IGHV7-81/IGHV4-28/ADORA2B/IGHV3-74/IGHV2-26/IGHV4-31/IGHV3-64D/TREM1/IGHV…	105	7.51443
BP	GO:0042113	B cell activation	82/2092	336/18800	3.60079e-12	8.83445e-10	7.65146e-10	FOXJ1/CDH17/IGHV7-4-1/IGHV4-39/IGHG1/IGHV3-49/IGHV3-15/IGHV1-69D/IL21/IGHV1-69/IGHV3-21/IGHV3-66/IGKC/IGHV3-73/IGHV3-23/MZB1/IGHV1-3/IGHV1-18/IGHV1-24/IGHV3-33/IGHV4-59/IGHV3-53/IGHV3-30/IGHV4-4/IGHV2-70/IGHV3-64/IGHV1-58/IGHV3-43/CD19/IGLC2/IGHV5-10-1/IGHV2-5/CD79A/IGHV3-48/POU2AF1/IGHV4-34/INHA/IGLL5/AICDA/IGHG3/IGHV5-51/IL4I1/IGHV7-81/IGHV4-28/IGHV3-74/IGHV2-26/IL11/IGHV4-31/IGHV3-64D/IGHV3-38…	82	8.61366
BP	GO:0002429	immune response-activating cell surface receptor signaling pathway	75/2092	300/18800	8.65682e-12	1.95402e-09	1.69236e-09	VTCN1/IGHV7-4-1/IGHV4-39/IGHG1/IGHV3-49/IGHV3-15/IGHV1-69D/IGHV1-69/IGHV3-21/IGHV3-66/IGKC/IGHV3-73/IGHV3-23/IGHV1-3/IGHV1-18/IGHV1-24/IGHV3-33/IGHV4-59/IGHV3-53/IGHV3-30/IGHV4-4/IGHV2-70/IGHV3-64/IGHV1-58/IGHV3-43/CD19/IGLC2/HHLA2/IGHV5-10-1/IGHV2-5/CD79A/IGHV3-48/IGHV4-34/IGLL5/IGHG3/IGHV5-51/IGHV7-81/IGHV4-28/IGHV3-74/IGHV2-26/IGHV4-31/BTN1A1/FCHO1/IGHV3-64D/CLEC6A/IGHV3-38/BANK1/IGHV3-7/IGHV1…	75	7.73649
BP	GO:0002757	immune response-activating signal transduction	75/2092	300/18800	8.65682e-12	1.95402e-09	1.69236e-09	VTCN1/IGHV7-4-1/IGHV4-39/IGHG1/IGHV3-49/IGHV3-15/IGHV1-69D/IGHV1-69/IGHV3-21/IGHV3-66/IGKC/IGHV3-73/IGHV3-23/IGHV1-3/IGHV1-18/IGHV1-24/IGHV3-33/IGHV4-59/IGHV3-53/IGHV3-30/IGHV4-4/IGHV2-70/IGHV3-64/IGHV1-58/IGHV3-43/CD19/IGLC2/HHLA2/IGHV5-10-1/IGHV2-5/CD79A/IGHV3-48/IGHV4-34/IGLL5/IGHG3/IGHV5-51/IGHV7-81/IGHV4-28/IGHV3-74/IGHV2-26/IGHV4-31/BTN1A1/FCHO1/IGHV3-64D/CLEC6A/IGHV3-38/BANK1/IGHV3-7/IGHV1…	75	7.73649
BP	GO:0002253	activation of immune response	89/2092	386/18800	1.23028e-11	2.67019e-09	2.31263e-09	VTCN1/IGHV7-4-1/IGHV4-39/IGHG1/IGHV3-49/IGHV3-15/IGHV1-69D/IGHV1-69/IGHV3-21/IGHV3-66/IGKC/IGHV3-73/IGHV3-23/IGHV1-3/IGHV1-18/IGHV1-24/IGHV3-33/IGHV4-59/IGHV3-53/IGHV3-30/IGHV4-4/IGHV2-70/IGHV3-64/IGHV1-58/IGHV3-43/CD19/IGLC2/HHLA2/IGHV5-10-1/IGHV2-5/CD79A/IGHV3-48/IGHV4-34/IGLL5/IGHG3/IGHV5-51/IGHV7-81/IGHV4-28/AIM2/IGHV3-74/IGHV2-26/IGHV4-31/BTN1A1/FCHO1/IGHV3-64D/CLEC6A/IGHV3-38/BANK1/IGHV3-7/…	89	6.25399
BP	GO:0044282	small molecule catabolic process	84/2092	376/18800	2.50572e-10	5.23695e-08	4.53569e-08	TKTL1/CYP24A1/GAD2/FUT9/CYP2W1/ENO2/FGF23/CYP26B1/APOBEC1/AICDA/GLYATL2/ALDH3B2/IL4I1/SULT1C4/PFKP/GAD1/MTMR7/FUT4/INPP5J/CNR1/BLMH/ECHDC2/SARDH/ABCB11/SULT1A2/OTC/MAT1A/AMDHD1/ARG1/ALDH6A1/GCDH/HAO1/EHHADH/AGXT2/AASS/ACMSD/ALDH8A1/PON3/SHMT1/UPB1/ALDH2/SDSL/HAAO/AADAT/CYP7A1/TDO2/GSTZ1/IDO2/ABAT/UPP2/TKFC/ADHFE1/CYP26A1/CYP4A11/PCK1/DAO/ADH4/CYP3A4/XDH/KMO/NOS1/CYP4F2/PCK2/SLC27A2/FTCD/HSD17B6/A…	84	-4.58258
BP	GO:0002696	positive regulation of leukocyte activation	91/2092	421/18800	2.82827e-10	5.69998e-08	4.93672e-08	HAVCR1/VTCN1/IGHV7-4-1/IGHV4-39/IGHG1/IGHV3-49/IGHV3-15/IGHV1-69D/IL21/IGHV1-69/IGHV3-21/IGHV3-66/IGKC/IGHV3-73/IGHV3-23/IGHV1-3/IGHV1-18/IGHV1-24/IGHV3-33/IGHV4-59/IGHV3-53/IGHV3-30/IGHV4-4/IGHV2-70/IGHV3-64/IGHV1-58/IGHV3-43/IGLC2/HHLA2/IGHV5-10-1/IGHV2-5/IGHV3-48/IGHV4-34/IGLL5/IGHG3/IGHV5-51/IL4I1/IGHV7-81/IGHV4-28/ADORA2B/IGHV3-74/IGHV2-26/IGHV4-31/IGF2/IFNG/FCHO1/IGHV3-64D/IGHV3-38/IGHV3-7/…	91	8.70076
BP	GO:0051251	positive regulation of lymphocyte activation	82/2092	371/18800	7.06451e-10	1.37466e-07	1.19058e-07	VTCN1/IGHV7-4-1/IGHV4-39/IGHG1/IGHV3-49/IGHV3-15/IGHV1-69D/IL21/IGHV1-69/IGHV3-21/IGHV3-66/IGKC/IGHV3-73/IGHV3-23/IGHV1-3/IGHV1-18/IGHV1-24/IGHV3-33/IGHV4-59/IGHV3-53/IGHV3-30/IGHV4-4/IGHV2-70/IGHV3-64/IGHV1-58/IGHV3-43/IGLC2/HHLA2/IGHV5-10-1/IGHV2-5/IGHV3-48/IGHV4-34/IGLL5/IGHG3/IGHV5-51/IL4I1/IGHV7-81/IGHV4-28/IGHV3-74/IGHV2-26/IGHV4-31/IGF2/IFNG/FCHO1/IGHV3-64D/IGHV3-38/IGHV3-7/IGHV1-45/IGHV3-…	82	8.61366
BP	GO:0002768	immune response-regulating cell surface receptor signaling pathway	75/2092	328/18800	7.57809e-10	1.42544e-07	1.23456e-07	VTCN1/IGHV7-4-1/IGHV4-39/IGHG1/IGHV3-49/IGHV3-15/IGHV1-69D/IGHV1-69/IGHV3-21/IGHV3-66/IGKC/IGHV3-73/IGHV3-23/IGHV1-3/IGHV1-18/IGHV1-24/IGHV3-33/IGHV4-59/IGHV3-53/IGHV3-30/IGHV4-4/IGHV2-70/IGHV3-64/IGHV1-58/IGHV3-43/CD19/IGLC2/HHLA2/IGHV5-10-1/IGHV2-5/CD79A/IGHV3-48/IGHV4-34/IGLL5/IGHG3/IGHV5-51/IGHV7-81/IGHV4-28/IGHV3-74/IGHV2-26/IGHV4-31/BTN1A1/FCHO1/IGHV3-64D/CLEC6A/IGHV3-38/BANK1/IGHV3-7/IGHV1…	75	7.73649
BP	GO:0050867	positive regulation of cell activation	91/2092	436/18800	1.85803e-09	3.38221e-07	2.92931e-07	HAVCR1/VTCN1/IGHV7-4-1/IGHV4-39/IGHG1/IGHV3-49/IGHV3-15/IGHV1-69D/IL21/IGHV1-69/IGHV3-21/IGHV3-66/IGKC/IGHV3-73/IGHV3-23/IGHV1-3/IGHV1-18/IGHV1-24/IGHV3-33/IGHV4-59/IGHV3-53/IGHV3-30/IGHV4-4/IGHV2-70/IGHV3-64/IGHV1-58/IGHV3-43/IGLC2/HHLA2/IGHV5-10-1/IGHV2-5/IGHV3-48/IGHV4-34/IGLL5/IGHG3/IGHV5-51/IL4I1/IGHV7-81/IGHV4-28/ADORA2B/IGHV3-74/IGHV2-26/IGHV4-31/IGF2/IFNG/FCHO1/IGHV3-64D/IGHV3-38/IGHV3-7/…	91	8.70076
BP	GO:0009063	cellular amino acid catabolic process	36/2092	112/18800	1.94878e-09	3.43655e-07	2.97638e-07	GAD2/IL4I1/GAD1/BLMH/SARDH/OTC/MAT1A/AMDHD1/ARG1/ALDH6A1/AGXT2/AASS/ACMSD/ALDH8A1/SHMT1/SDSL/HAAO/AADAT/TDO2/GSTZ1/IDO2/ABAT/ADHFE1/DAO/KMO/NOS1/FTCD/AGXT/PRODH/RIDA/HPD/GPT/GLS2/SDS/UROC1/TAT	36	-4.66667
BP	GO:1901606	alpha-amino acid catabolic process	32/2092	94/18800	3.07886e-09	5.26486e-07	4.55986e-07	GAD2/IL4I1/GAD1/BLMH/SARDH/OTC/MAT1A/ARG1/ALDH6A1/AGXT2/AASS/ACMSD/ALDH8A1/SHMT1/SDSL/HAAO/AADAT/TDO2/GSTZ1/IDO2/ADHFE1/DAO/KMO/NOS1/AGXT/PRODH/RIDA/HPD/GPT/GLS2/SDS/TAT	32	-4.24264
BP	GO:0010817	regulation of hormone levels	99/2092	496/18800	4.34927e-09	7.21851e-07	6.25191e-07	UGT1A8/AFP/RFX6/CHGA/SLC30A8/DUOX2/TRH/GIP/CORIN/NEUROD1/PCSK1N/CFTR/EPHA5/TRPV6/FOXD1/DUOXA2/ISL1/SNAP25/PCLO/CYP2W1/EFNA5/FGF23/CYP26B1/INHA/MTNR1B/IL4I1/OPRK1/GIPR/IL11/ABCA12/MBOAT4/IFNG/UCN3/EDN3/SOX4/NKX6-1/FFAR2/FOXE1/IGF1R/TFAP2B/BACE2/SOX11/SLCO4A1/GFI1/PTPRN/PCSK1/PLA2G7/KLK6/ADORA1/CD38/CNR1/MC4R/RETN/GABBR1/GAL/GHRHR/ADH1B/MAFA/CHST8/ADH1A/KCNB1/GHR/CYP11A1/FGB/ALDH8A1/CYP2D6/REN/ADH1…	99	1.10554
BP	GO:1901605	alpha-amino acid metabolic process	52/2092	203/18800	5.42504e-09	8.51093e-07	7.37127e-07	GAD2/IL4I1/RIMKLA/SLC7A11/GAD1/BCAT1/DPEP1/BLMH/PYCR1/SARDH/CPS1/OTC/MAT1A/AMDHD1/ARG1/ALDH6A1/GCDH/AGXT2/AASS/ACMSD/ALDH8A1/SHMT1/ASL/ASS1/SDSL/HAAO/AADAT/TDO2/GSTZ1/IDO2/IYD/CTH/BHMT/ADHFE1/DAO/KMO/NOS1/FTCD/AGXT/PRODH/RIDA/GLYAT/ASPG/HPD/GPT/GLYATL1/GNMT/GLS2/SDS/UROC1/TAT/TTC36	52	-4.71495
BP	GO:0046395	carboxylic acid catabolic process	58/2092	238/18800	5.42962e-09	8.51093e-07	7.37127e-07	GAD2/CYP2W1/CYP26B1/GLYATL2/IL4I1/GAD1/CNR1/BLMH/ECHDC2/SARDH/ABCB11/OTC/MAT1A/AMDHD1/ARG1/ALDH6A1/GCDH/HAO1/EHHADH/AGXT2/AASS/ACMSD/ALDH8A1/PON3/SHMT1/SDSL/HAAO/AADAT/TDO2/GSTZ1/IDO2/ABAT/ADHFE1/CYP26A1/CYP4A11/PCK1/DAO/KMO/NOS1/CYP4F2/PCK2/SLC27A2/FTCD/ACADL/PON1/LDHD/AGXT/PRODH/AKR1D1/MFSD2A/RIDA/HPD/GPT/GLS2/SDS/UROC1/TAT/ADIPOQ	58	-5.51487
BP	GO:0015849	organic acid transport	71/2092	318/18800	6.23802e-09	9.51382e-07	8.23986e-07	SLC6A15/SLC6A14/SLC7A10/SLC66A1L/TRH/RBP2/FOLR1/PLA2G2D/SLC6A19/SYT4/SV2A/SLC26A9/FABP6/AVPR1B/LRP2/SLC6A20/KCNJ10/SLC1A5/SLC10A2/SLC7A11/SLC6A6/SLC2A1/PMP2/GRM1/RGS2/PLA2G4A/TNFRSF11A/SLC38A5/GRM7/IL1A/PLA2G2E/ABCC1/SYK/ADORA1/SLC16A3/SLC7A3/SLC6A5/NTRK2/SLC38A1/GABBR1/RGS4/SLC6A9/ABCB11/RBP5/SLC6A18/SLC51A/SLC38A4/SLCO2B1/SLCO1B7/ACSL1/CYP7A1/AVPR1A/ABAT/SLC25A15/OXT/ABCC11/CYP4A11/SLC13A5/SLCO…	71	1.54282
BP	GO:0009410	response to xenobiotic stimulus	85/2092	411/18800	9.94585e-09	1.47696e-06	1.27919e-06	CA9/SST/UGT1A8/UCHL1/UGT1A10/GIP/NEUROD1/GAD2/LRP8/TRPA1/SEMA3C/ITGA3/CYP2W1/ENO2/CYP26B1/TGFB2/SULT1C4/AIM2/NCEH1/SCGB1A1/GABRG3/SLC6A4/TGFA/KCNH2/RAD54L/VAV3/GRIN2A/NKX6-1/ITGA2/FZD1/OXTR/TFAP2B/CDK1/CENPF/FMO1/ABCC1/RAD51/PCSK1/AMH/CD38/DPEP1/CYBB/BLMH/GAL/ABCB11/SULT1A2/CPS1/OTC/ARG1/PON3/ACSM1/CYP2D6/REN/NR1I2/ASS1/CYP2G1P/CYP2D7/SRD5A2/ACSL1/ABAT/ACSM2B/NAT2/CYP26A1/CYP2C9/CYP3A4/FBP1/NOS1/…	85	0.325396
BP	GO:0016054	organic acid catabolic process	58/2092	242/18800	1.0429e-08	1.50899e-06	1.30693e-06	GAD2/CYP2W1/CYP26B1/GLYATL2/IL4I1/GAD1/CNR1/BLMH/ECHDC2/SARDH/ABCB11/OTC/MAT1A/AMDHD1/ARG1/ALDH6A1/GCDH/HAO1/EHHADH/AGXT2/AASS/ACMSD/ALDH8A1/PON3/SHMT1/SDSL/HAAO/AADAT/TDO2/GSTZ1/IDO2/ABAT/ADHFE1/CYP26A1/CYP4A11/PCK1/DAO/KMO/NOS1/CYP4F2/PCK2/SLC27A2/FTCD/ACADL/PON1/LDHD/AGXT/PRODH/AKR1D1/MFSD2A/RIDA/HPD/GPT/GLS2/SDS/UROC1/TAT/ADIPOQ	58	-5.51487
BP	GO:0023061	signal release	90/2092	451/18800	2.22071e-08	3.13286e-06	2.71335e-06	CADPS/RFX6/CHGA/SYT13/SLC30A8/TRH/FGF20/GIP/NEUROD1/CFTR/EPHA5/TRPV6/FOXD1/ISL1/SNAP25/PCLO/KCNA2/PRKCG/SYT4/EFNA5/SV2A/FGF23/INHA/MTNR1B/ADORA2B/OPRK1/NRXN1/GIPR/IL11/ABCA12/IFNG/ASIC1/SLC44A4/UCN3/UNC13A/NLGN1/EDN3/SLC6A4/UNC13C/P2RY4/SOX4/NKX6-1/PLA2G4A/TNFRSF11A/FFAR2/CHRNA6/OXTR/TFAP2B/IL1A/SYT15/SOX11/ADRA2C/PTPRN/SYK/ADORA1/CD38/CNR1/CPLX2/CHRNA5/MC4R/SLC4A8/RETN/GABBR1/GRM4/KCNMB4/GAL/GHR…	90	4.42719
BP	GO:0051047	positive regulation of secretion	66/2092	300/18800	3.86782e-08	5.32345e-06	4.6106e-06	CADPS/RFX6/SLC30A8/TRH/NPPB/GIP/CDK5R2/CFTR/ISL1/PRL/SYT4/INHA/AVPR1B/TGFB2/ADORA2B/OPRK1/GIPR/IFNG/UCN3/NLGN1/EDN3/SLC6A4/CD177/KLRC2/SCIN/SOX4/NKX6-1/PLA2G4A/TNFRSF11A/OXTR/ALOX12B/IL1A/UNC13D/SOX11/RAB27B/PCSK1/SYK/ADORA1/CD38/CNR1/SLC4A8/RETN/ADAM9/GABBR1/GAL/CACNA1G/TREM2/ABCB11/GHRHR/KCNB1/FGB/FGA/AVPR1A/ABAT/OXT/TFR2/CYP4A11/ANO1/KMO/CYP4F2/PCK2/RBP4/ANG/GPLD1/GCK/SYT9	66	3.44656
BP	GO:0048562	embryonic organ morphogenesis	65/2092	294/18800	4.01576e-08	5.39546e-06	4.67297e-06	SIX3/MYO3A/ALX1/COL2A1/DLX6/HMX2/DLX5/FOLR1/NEUROD1/GJB6/FOXG1/HMX3/COL11A1/HOXB9/DLX2/USH1C/TFAP2A/ATP8A2/OVOL2/MFAP2/SIX2/EYA1/PTK7/STRA6/VANGL2/SLC44A4/GRHL2/MMP16/IRX5/CHRNA9/ATOH1/LHX1/NKX2-5/HOXA11/DSCAML1/FOXF2/FOXI1/PAX6/SHOX2/ALX3/FOXE1/FGF8/FBN2/NKX3-2/FGF9/RYR2/SOX11/FZD2/CRB2/TIFAB/SOBP/SOX9/STIL/CTHRC1/RUNX2/HOXA6/BMP7/BMP4/STOX1/MDFI/CDH23/INSIG1/RBP4/TCAP/DNAAF1	65	6.82191
BP	GO:0042178	xenobiotic catabolic process	14/2092	25/18800	5.78998e-08	7.59834e-06	6.58088e-06	PON3/CYP2D6/NR1I2/CYP2D7/ACSL1/CYP2C9/CYP3A4/NOS1/CYP2C8/GSTM1/CYP2B6/CYP1A1/CYP2A6/CYP1A2	14	-3.74166
BP	GO:0015711	organic anion transport	75/2092	361/18800	5.98955e-08	7.6816e-06	6.65299e-06	SLC6A15/SLC6A14/SLC7A10/SLC66A1L/TRH/FOLR1/CFTR/PLA2G2D/CALHM3/SYT4/SV2A/SLC26A9/AVPR1B/LRP2/SLC6A20/KCNJ10/SLC44A4/SLC1A5/SLC10A2/SLC7A11/SLC6A6/SLC2A1/GRM1/RGS2/PLA2G4A/TNFRSF11A/SLCO6A1/SLC38A5/SLC52A3/GRM7/IL1A/PLA2G2E/SLC4A11/ABCC1/SLCO4A1/SLC25A24/CALHM1/SYK/ADORA1/SLC16A3/SLC7A3/SLC6A5/NTRK2/SLC4A8/SLC38A1/GABBR1/RGS4/SLC6A9/SLC22A10/ABCB11/SLC51A/SLC22A25/SLCO2B1/SLCO1B7/CYP7A1/AVPR1A/ABA…	75	2.42487
BP	GO:0007586	digestion	38/2092	137/18800	6.39705e-08	8.0219e-06	6.94772e-06	SST/TFF2/SLC5A1/NEUROD1/CLPS/CLPSL2/CLPSL1/SLC9A4/GCNT3/MUC2/OPRK1/CRACD/PGC/TFF1/UCN3/MUC6/OXTR/NPSR1/CCKBR/SI/INAVA/CHIA/PRSS1/TIFAB/SOX9/TFF3/CTRB2/PPARGC1A/APOA5/OXT/RBP4/AKR1D1/CYP8B1/CYP39A1/LRCOL1/MOGAT2/HAMP/PNLIP	38	2.2711
BP	GO:0006805	xenobiotic metabolic process	32/2092	108/18800	1.30861e-07	1.60532e-05	1.39036e-05	UGT1A8/UGT1A10/CYP2W1/CYP26B1/SULT1C4/NCEH1/FMO1/ABCB11/SULT1A2/PON3/ACSM1/CYP2D6/NR1I2/CYP2G1P/CYP2D7/ACSL1/ACSM2B/NAT2/CYP26A1/CYP2C9/CYP3A4/NOS1/CYP4F2/GLYAT/CYP2C8/GSTM1/CYP2B6/CYP1A1/CYP2A6/CYP2A7/CYP2A13/CYP1A2	32	-3.18198
BP	GO:0002764	immune response-regulating signaling pathway	92/2092	482/18800	1.37006e-07	1.64494e-05	1.42468e-05	VTCN1/REG3G/IGHV7-4-1/IGHV4-39/IGHG1/IGHV3-49/IGHV3-15/IGHV1-69D/IGHV1-69/IGHV3-21/IGHV3-66/TLR10/IGKC/IGHV3-73/IGHV3-23/IGHV1-3/IGHV1-18/IGHV1-24/IGHV3-33/IGHV4-59/IGHV3-53/IGHV3-30/IGHV4-4/IGHV2-70/IGHV3-64/IGHV1-58/IGHV3-43/CD19/IGLC2/HHLA2/IGHV5-10-1/IGHV2-5/CD79A/IGHV3-48/IGHV4-34/IGLL5/IGHG3/IGHV5-51/IGHV7-81/IGHV4-28/IGHV3-74/IGHV2-26/IGHV4-31/BTN1A1/FCHO1/COLEC12/IGHV3-64D/CLEC6A/IGHV3-38…	92	7.50652
BP	GO:0071466	cellular response to xenobiotic stimulus	42/2092	168/18800	3.19427e-07	3.75526e-05	3.25241e-05	UGT1A8/UCHL1/UGT1A10/CYP2W1/CYP26B1/SULT1C4/AIM2/NCEH1/KCNH2/FMO1/DPEP1/ABCB11/SULT1A2/PON3/ACSM1/CYP2D6/REN/NR1I2/CYP2G1P/CYP2D7/ACSL1/ACSM2B/NAT2/CYP26A1/CYP2C9/CYP3A4/FBP1/NOS1/CYP4F2/CRHBP/GLYAT/CYP2C8/GSTM1/GPLD1/CYP2B6/CYP1A1/SLC10A1/CYP2A6/ADIPOQ/CYP2A7/CYP2A13/CYP1A2	42	-3.08607
BP	GO:0046942	carboxylic acid transport	60/2092	279/18800	3.62762e-07	4.17769e-05	3.61827e-05	SLC6A15/SLC6A14/SLC7A10/SLC66A1L/TRH/FOLR1/PLA2G2D/SYT4/SV2A/SLC26A9/AVPR1B/LRP2/SLC6A20/KCNJ10/SLC1A5/SLC10A2/SLC7A11/SLC6A6/GRM1/RGS2/PLA2G4A/TNFRSF11A/SLC38A5/GRM7/IL1A/PLA2G2E/ABCC1/SYK/ADORA1/SLC16A3/SLC7A3/SLC6A5/NTRK2/SLC38A1/GABBR1/RGS4/SLC6A9/ABCB11/SLC51A/SLCO2B1/SLCO1B7/CYP7A1/AVPR1A/ABAT/SLC25A15/OXT/ABCC11/CYP4A11/SLC13A5/SLCO1B3/ABCB4/KMO/SLC22A2/CYP4F2/SLC6A13/AGXT/SLC27A5/PLA2G2A/…	60	1.80739
BP	GO:0015837	amine transport	29/2092	100/18800	8.21814e-07	9.275e-05	8.03302e-05	CHGA/SYT13/TRH/FGF20/KCNA2/SYT4/SV2A/AVPR1B/OPRK1/RGS2/CHRNA6/OXTR/GRM7/SYT15/ADRA2C/ADORA1/CNR1/GABBR1/RGS4/KCNB1/AVPR1A/ABAT/OXT/KMO/SLC22A2/DRD1/CHRNA4/SYT9/RHCG	29	1.67126
BP	GO:1903532	positive regulation of secretion by cell	58/2092	274/18800	9.74243e-07	0.000107797	9.33625e-05	CADPS/RFX6/SLC30A8/TRH/GIP/CDK5R2/CFTR/ISL1/SYT4/INHA/AVPR1B/TGFB2/ADORA2B/OPRK1/GIPR/IFNG/UCN3/NLGN1/EDN3/SLC6A4/CD177/KLRC2/SOX4/NKX6-1/PLA2G4A/TNFRSF11A/OXTR/IL1A/UNC13D/SOX11/RAB27B/PCSK1/SYK/CD38/CNR1/SLC4A8/RETN/ADAM9/GABBR1/GAL/CACNA1G/TREM2/GHRHR/KCNB1/FGB/FGA/AVPR1A/ABAT/OXT/TFR2/ANO1/KMO/PCK2/RBP4/ANG/GPLD1/GCK/SYT9	58	3.41397
BP	GO:0019373	epoxygenase P450 pathway	11/2092	19/18800	1.01809e-06	0.000110483	9.56884e-05	CYP2G1P/CYP4A11/CYP2C9/CYP4F2/CYP2C8/CYP2B6/CYP1A1/CYP2A6/CYP2A7/CYP2A13/CYP1A2	11	-3.31662
BP	GO:0051952	regulation of amine transport	27/2092	92/18800	1.50655e-06	0.000160405	0.000138926	CHGA/SYT13/TRH/FGF20/KCNA2/SYT4/SV2A/AVPR1B/OPRK1/RGS2/CHRNA6/OXTR/GRM7/SYT15/ADRA2C/ADORA1/CNR1/GABBR1/RGS4/KCNB1/AVPR1A/ABAT/OXT/KMO/DRD1/CHRNA4/SYT9	27	2.11695
BP	GO:0010038	response to metal ion	69/2092	351/18800	1.67856e-06	0.000175409	0.000151921	SYT13/SLC30A8/SLC30A3/NPTX1/ITPR3/TRPV6/CER1/TFAP2A/SYT4/FGF23/MMP9/GIPR/TFF1/NLGN1/G6PD/CPNE9/TRPC1/CDK1/TNNC1/IL1A/ECT2/SYT15/RYR2/MT1B/SLC25A24/PCSK1/HPCA/AQP2/ALOX5AP/DPEP1/CYBB/ADAM9/KCNMB4/CPNE4/CACNA1G/NCF1/CPS1/OTC/ARG1/MT1H/MT1E/MT1DP/FGB/ASS1/FGA/HAAO/ABAT/TERT/TFR2/CD14/SLC13A5/FBP1/ASCL1/MT1M/ADCY1/FABP4/MT2A/CRHBP/ACER1/GPLD1/LCAT/MT1G/CYP1A1/TAT/MT1X/SYT9/CYP11B2/HAMP/CYP1A2	69	0.361158
BP	GO:0090596	sensory organ morphogenesis	56/2092	266/18800	1.78155e-06	0.000181376	0.000157089	SIX3/MYO3A/PITX2/PROM1/COL2A1/DLX6/HMX2/DLX5/GJB6/FOXG1/HMX3/COL11A1/USH1C/TFAP2A/ATP8A2/MFAP2/SIX2/CYP26B1/EYA1/PTK7/STRA6/TENM3/PTF1A/SLC44A4/CHRNA9/ATOH1/LHX1/GDF11/FOXF2/FOXI1/PAX6/WNT9A/FGF8/IGFN1/TFAP2B/FBN2/OLFM3/NKX3-2/FGF9/SOX11/FZD2/CRB2/TIFAB/SOBP/SOX9/CTHRC1/NTRK2/BMP7/BMP4/STOX1/CDH23/TSKU/INSIG1/RBP4/MFSD2A/TCAP	56	5.87975
BP	GO:0009072	aromatic amino acid family metabolic process	14/2092	31/18800	1.79994e-06	0.000181376	0.000157089	IL4I1/HPDL/TPH1/GCDH/ACMSD/HAAO/TDO2/GSTZ1/IDO2/IYD/KMO/HPD/TAT/TTC36	14	-2.13809
BP	GO:0015850	organic hydroxy compound transport	53/2092	248/18800	2.08296e-06	0.000206213	0.0001786	CHGA/SYT13/FGF20/SLC5A1/CFTR/KCNA2/SYT4/OPRK1/STRA6/SLC10A2/SLC6A4/MAPK15/AQP10/CHRNA6/OXTR/SYT15/ADRA2C/SYK/SLC16A3/AQP2/CNR1/PLTP/GABBR1/GAL/APOC1/ABCB11/SLC51A/KCNB1/SLCO2B1/SLCO1B7/REN/CYP7A1/ABAT/APOA5/AQP7P3/OXT/ABCC11/SLCO1B3/ABCB4/SLC22A2/NOS1/RBP4/DRD1/CYP8B1/APOC3/SLC27A5/LCAT/SLC10A1/FGF19/CHRNA4/SYT9/SLC22A1/PNLIP	53	-0.686803
BP	GO:0048839	inner ear development	44/2092	192/18800	2.19918e-06	0.000213965	0.000185314	MYO3A/COL2A1/DLX6/KCNK2/FGF20/HMX2/DLX5/NEUROD1/GJB6/FOXG1/HMX3/COL11A1/GABRA5/USH1C/TFAP2A/ATP8A2/EYA1/PTK7/TGFB2/MCOLN3/SLC44A4/ROR1/CHRNA9/ATOH1/FOXI1/FGF8/FGF9/MCM2/EYA4/FZD2/HPCA/TIFAB/PCDH15/SOBP/SOX9/ESRP1/CTHRC1/BMP4/STOX1/CDH23/TSKU/INSIG1/TCAP/LHX3	44	5.12569
BP	GO:0042445	hormone metabolic process	50/2092	230/18800	2.39305e-06	0.000228881	0.000198232	UGT1A8/AFP/SLC30A8/DUOX2/CORIN/PCSK1N/DUOXA2/CYP2W1/CYP26B1/IL4I1/MBOAT4/FOXE1/IGF1R/BACE2/GFI1/PCSK1/PLA2G7/KLK6/GAL/GHRHR/ADH1B/CHST8/ADH1A/GHR/CYP11A1/ALDH8A1/CYP2D6/REN/ADH1C/SRD5A2/BCO2/IYD/UGT2B7/CYP26A1/DIO2/CYP2C9/ADH4/CYP3A4/RBP4/HSD17B6/TTR/AKR1D1/CGA/CYP2C8/RDH16/CYP1A1/ESR1/CYP11B2/CYP1A2/PNLIP	50	-1.69706
BP	GO:0043583	ear development	48/2092	219/18800	2.96973e-06	0.000279303	0.000241903	MYO3A/COL2A1/DLX6/KCNK2/FGF20/HMX2/DLX5/NEUROD1/GJB6/FOXG1/HMX3/COL11A1/GABRA5/USH1C/TFAP2A/ATP8A2/SIX2/EYA1/PTK7/TGFB2/STRA6/MCOLN3/DDR1/SLC44A4/ROR1/CHRNA9/ATOH1/FOXI1/FGF8/NKX3-2/FGF9/MCM2/EYA4/FZD2/HPCA/TIFAB/PCDH15/SOBP/SOX9/ESRP1/CTHRC1/BMP4/STOX1/CDH23/TSKU/INSIG1/TCAP/LHX3	48	5.48483
BP	GO:0048568	embryonic organ development	82/2092	449/18800	3.98622e-06	0.000368758	0.00031938	WNT7B/SIX3/MYO3A/PITX2/ALX1/COL2A1/DLX6/KRT19/HMX2/DLX5/FOLR1/NEUROD1/PIFO/GJB6/FOXG1/HMX3/COL11A1/HOXB9/CDX2/DLX2/USH1C/TFAP2A/ATP8A2/OVOL2/MFAP2/SIX2/SPINT1/EYA1/PTK7/TGFB2/TBX4/STRA6/GCM1/IGF2/VANGL2/SLC44A4/GRHL2/MMP16/IRX5/CHRNA9/ATOH1/LHX1/NKX2-5/HOXA11/DSCAML1/FOXF2/FOXI1/PAX6/SHOX2/ALX3/ASCL2/FOXE1/FGF8/FBN2/SPINT2/NKX3-2/FGF9/RYR2/SOX11/FZD2/CRB2/TIFAB/SOBP/SOX9/STIL/E2F7/CTHRC1/RUNX2/HO…	82	7.50934
BP	GO:0042472	inner ear morphogenesis	28/2092	103/18800	5.10797e-06	0.000464907	0.000402653	MYO3A/COL2A1/DLX6/HMX2/DLX5/FOXG1/HMX3/COL11A1/USH1C/TFAP2A/ATP8A2/EYA1/PTK7/SLC44A4/CHRNA9/ATOH1/FOXI1/FGF8/FGF9/FZD2/TIFAB/SOBP/SOX9/CTHRC1/STOX1/CDH23/INSIG1/TCAP	28	4.15761
BP	GO:0046394	carboxylic acid biosynthetic process	62/2092	316/18800	5.91198e-06	0.000529544	0.000458635	FA2H/GIP/GGT6/ELOVL4/ELOVL7/ALOXE3/GAD1/PLA2G4A/BCAT1/ALOX12B/HACD1/SYK/ALOX5AP/SCD5/PYCR1/APOC1/ABCB11/CPS1/OTC/AGXT2/AASS/ACMSD/ALDH8A1/ACSM1/CYP2D6/SHMT1/ASL/ASS1/UPB1/SDSL/HAAO/CYP7A1/AVPR1A/ABAT/APOA5/CTH/ACSM2B/BHMT/CYP4A11/CYP2C9/CYP3A4/KMO/SLC27A2/INSIG1/ACSM5/ACADL/AGXT/ACSM2A/CYP4A22/AKR1D1/CYP8B1/APOC3/SLC27A5/CYP2C8/GSTM1/CYP39A1/CYP1A1/GLS2/SDS/FGF19/TECRL/CYP1A2	62	-4.064
BP	GO:0098657	import into cell	50/2092	238/18800	6.63548e-06	0.000585063	0.000506719	SLC6A14/KCNJ16/HCN4/FOLR1/SLC5A1/TRPV6/WNK2/TRPV5/SNAP25/ATP1A4/SLC9A4/LRP2/SLC6A20/KCNJ10/IFNG/SLC9A2/SLC1A5/SLC6A4/SLC7A11/SLC6A6/KCNH2/ATP12A/MAPK15/SLC2A1/GRM1/CALCR/RGS2/SYNGR3/SLC24A2/SLC7A3/SLC6A5/ATP1A3/SLC38A1/RGS4/SLC6A9/TREM2/SLC9C2/SLC9A3/STEAP4/SCNN1G/ACSL1/TFR2/SLC22A2/NOS1/SLC27A2/SLC6A13/DRD1/SLC27A5/KCNJ4/SLC22A1	50	3.11127
BP	GO:0007389	pattern specification process	83/2092	463/18800	7.28789e-06	0.000623136	0.000539694	WNT7B/SIX3/PITX2/TDRD5/DKK1/FOXJ1/NRG3/SP8/FOLR1/RIPPLY2/DLX1/NEUROD1/PIFO/FOXG1/HOXD11/HOXB9/FOXD1/CDX2/DLX2/RFX4/CER1/SEMA3C/DMRT2/ISL1/OVOL2/TDRD1/SIX2/SEMA3A/CYP26B1/EYA1/DZIP1L/DLL3/HOXD13/BICC1/LRP2/WT1/VANGL2/TBX5/HOXD12/HOXC10/LHX1/DNAAF4/RIPPLY3/NKX2-5/HOXA11/GDF11/DSCAML1/ROBO2/PAX6/MLLT3/HES7/ALX3/LRP4/DAW1/FGF8/DAND5/RELN/NKX3-2/BHLHE41/LEFTY1/XRCC2/BMPR1B/CRB2/CFAP45/GPR161/TIFAB/STI…	83	7.57373
BP	GO:0016053	organic acid biosynthetic process	62/2092	318/18800	7.28814e-06	0.000623136	0.000539694	FA2H/GIP/GGT6/ELOVL4/ELOVL7/ALOXE3/GAD1/PLA2G4A/BCAT1/ALOX12B/HACD1/SYK/ALOX5AP/SCD5/PYCR1/APOC1/ABCB11/CPS1/OTC/AGXT2/AASS/ACMSD/ALDH8A1/ACSM1/CYP2D6/SHMT1/ASL/ASS1/UPB1/SDSL/HAAO/CYP7A1/AVPR1A/ABAT/APOA5/CTH/ACSM2B/BHMT/CYP4A11/CYP2C9/CYP3A4/KMO/SLC27A2/INSIG1/ACSM5/ACADL/AGXT/ACSM2A/CYP4A22/AKR1D1/CYP8B1/APOC3/SLC27A5/CYP2C8/GSTM1/CYP39A1/CYP1A1/GLS2/SDS/FGF19/TECRL/CYP1A2	62	-4.064
BP	GO:0048665	neuron fate specification	13/2092	30/18800	7.42212e-06	0.000623539	0.000540043	OLIG3/ISL1/EYA1/ISL2/ATOH1/HOXC10/POU3F2/FEV/ESRP1/POU4F1/MNX1/ASCL1/LHX3	13	2.49615
BP	GO:0015844	monoamine transport	24/2092	83/18800	7.51385e-06	0.000623539	0.000540043	CHGA/SYT13/FGF20/KCNA2/SYT4/OPRK1/SLC6A4/MAPK15/CHRNA6/OXTR/SYT15/ADRA2C/SYK/CNR1/GABBR1/KCNB1/ABAT/OXT/SLC22A2/NOS1/DRD1/CHRNA4/SYT9/SLC22A1	24	1.22474
BP	GO:0001764	neuron migration	38/2092	164/18800	8.03309e-06	0.000656967	0.000568995	OLIG3/NRG3/SEPTIN14/FOXG1/CDK5R2/EVX1/ITGA3/SEMA3A/VAX1/MDGA1/NTNG1/ATOH1/LHX1/DNAAF4/DCDC2/PAX6/GFRA3/NKX6-1/KIAA0319/RELN/IGSF10/WDR62/LRP12/NDN/CHL1/SEMA6A/NTRK2/TRIM46/KIRREL3/MARK1/ASPM/UNC5D/DNER/FLRT2/CAMK2A/CAMK2B/ASCL1/DRD1	38	4.86664
BP	GO:0044070	regulation of anion transport	25/2092	89/18800	8.60592e-06	0.00069376	0.000600861	TRH/CFTR/PRKG2/ANO9/SYT4/SV2A/FGF23/AVPR1B/RGS2/PLA2G4A/TNFRSF11A/GRM7/IL1A/SYK/ADORA1/GABBR1/RGS4/ABCB11/AVPR1A/ABAT/OXT/CYP4A11/KMO/CYP4F2/SLC10A1	25	1.8
BP	GO:0048736	appendage development	40/2092	177/18800	8.92935e-06	0.000695154	0.000602068	PITX2/FRAS1/DKK1/COL2A1/DLX6/DLX5/SP8/FOXN1/SEMA3C/TFAP2A/CYP26B1/HOXD13/TGFB2/TBX4/ITGB4/COMP/GRHL2/TBX5/HOXD12/HOXC10/FGF4/HOXA11/SLC7A11/SOX4/SHOX2/ALX3/LRP4/FMN1/FGF8/TFAP2B/FBN2/FGF9/PITX1/SOX11/SALL4/SOX9/RUNX2/BMP7/RSPO4/BMP4	40	6.32456
BP	GO:0060173	limb development	40/2092	177/18800	8.92935e-06	0.000695154	0.000602068	PITX2/FRAS1/DKK1/COL2A1/DLX6/DLX5/SP8/FOXN1/SEMA3C/TFAP2A/CYP26B1/HOXD13/TGFB2/TBX4/ITGB4/COMP/GRHL2/TBX5/HOXD12/HOXC10/FGF4/HOXA11/SLC7A11/SOX4/SHOX2/ALX3/LRP4/FMN1/FGF8/TFAP2B/FBN2/FGF9/PITX1/SOX11/SALL4/SOX9/RUNX2/BMP7/RSPO4/BMP4	40	6.32456
BP	GO:0042471	ear morphogenesis	31/2092	123/18800	8.99277e-06	0.000695154	0.000602068	MYO3A/COL2A1/DLX6/HMX2/DLX5/GJB6/FOXG1/HMX3/COL11A1/USH1C/TFAP2A/ATP8A2/SIX2/EYA1/PTK7/SLC44A4/CHRNA9/ATOH1/FOXI1/FGF8/NKX3-2/FGF9/FZD2/TIFAB/SOBP/SOX9/CTHRC1/STOX1/CDH23/INSIG1/TCAP	31	4.49013
BP	GO:0048663	neuron fate commitment	20/2092	63/18800	9.15241e-06	0.000697933	0.000604476	OLIG3/DLX1/FOXG1/DLX2/ISL1/EYA1/PTF1A/ISL2/ATOH1/HOXC10/POU3F2/PAX6/FEV/ESRP1/POU4F1/MNX1/BMP4/TBR1/ASCL1/LHX3	20	3.57771
BP	GO:0035107	appendage morphogenesis	34/2092	142/18800	1.12431e-05	0.000834798	0.000723013	FRAS1/DKK1/COL2A1/DLX6/DLX5/SP8/SEMA3C/TFAP2A/CYP26B1/HOXD13/TGFB2/TBX4/GRHL2/TBX5/HOXD12/HOXC10/FGF4/HOXA11/SOX4/SHOX2/ALX3/LRP4/FMN1/FGF8/TFAP2B/FBN2/FGF9/PITX1/SOX11/SALL4/SOX9/RUNX2/BMP7/BMP4	34	5.83095
BP	GO:0035108	limb morphogenesis	34/2092	142/18800	1.12431e-05	0.000834798	0.000723013	FRAS1/DKK1/COL2A1/DLX6/DLX5/SP8/SEMA3C/TFAP2A/CYP26B1/HOXD13/TGFB2/TBX4/GRHL2/TBX5/HOXD12/HOXC10/FGF4/HOXA11/SOX4/SHOX2/ALX3/LRP4/FMN1/FGF8/TFAP2B/FBN2/FGF9/PITX1/SOX11/SALL4/SOX9/RUNX2/BMP7/BMP4	34	5.83095
BP	GO:0007188	adenylate cyclase-modulating G protein-coupled receptor signaling pathway	50/2092	244/18800	1.36085e-05	0.000997309	0.000863764	GPR119/CHGA/GIP/GRM3/PTHLH/LPAR3/HTR1D/SCTR/CCR3/GLP1R/AVPR1B/ADORA2B/OPRK1/APLP1/ADGRB2/GIPR/UCN3/RGS1/LPAR2/GRM1/CALCR/RGS2/HTR4/MTNR1A/ADGRF1/GRM7/ADGRE3/ADRA2C/CXCL9/ADORA1/GPR161/CNR1/MC4R/GABBR1/GRM4/LPAR1/HTR5A/GLP2R/GHRHR/AVPR2/ADRA1B/GNAO1/IAPP/ADRB1/VIPR1/ADCY1/DRD1/ADRA1A/GCGR/CALCA	50	3.67696
BP	GO:0009074	aromatic amino acid family catabolic process	9/2092	16/18800	1.41583e-05	0.0010243	0.000887139	IL4I1/ACMSD/HAAO/TDO2/GSTZ1/IDO2/KMO/HPD/TAT	9	-2.33333
BP	GO:0006520	cellular amino acid metabolic process	56/2092	285/18800	1.56556e-05	0.00111829	0.00096854	GAD2/IL4I1/RIMKLA/HPDL/TPH1/SLC7A11/GAD1/BCAT1/DPEP1/BLMH/PYCR1/SARDH/CPS1/OTC/MAT1A/AMDHD1/ARG1/ALDH6A1/GCDH/AGXT2/AASS/ACMSD/ALDH8A1/SHMT1/ASL/ASS1/UPB1/SDSL/HAAO/AADAT/TDO2/GSTZ1/IDO2/ABAT/IYD/CTH/BHMT/ADHFE1/DAO/KMO/NOS1/FTCD/AGXT/PRODH/RIDA/GLYAT/ASPG/HPD/GPT/GLYATL1/GNMT/GLS2/SDS/UROC1/TAT/TTC36	56	-4.54344
BP	GO:0003002	regionalization	66/2092	354/18800	1.72206e-05	0.0012147	0.00105204	WNT7B/SIX3/PITX2/TDRD5/DKK1/FOXJ1/SP8/RIPPLY2/DLX1/NEUROD1/PIFO/FOXG1/HOXD11/HOXB9/FOXD1/CDX2/DLX2/RFX4/CER1/SEMA3C/DMRT2/ISL1/OVOL2/TDRD1/SIX2/SEMA3A/CYP26B1/DZIP1L/DLL3/HOXD13/LRP2/WT1/HOXC10/LHX1/NKX2-5/HOXA11/GDF11/DSCAML1/ROBO2/PAX6/MLLT3/HES7/LRP4/FGF8/RELN/BHLHE41/XRCC2/BMPR1B/CRB2/GPR161/TIFAB/PCDH8/HOXA6/FOXB1/BMP4/SOSTDC1/TBR1/MDFI/TLL2/MNS1/TDRD15/ASCL1/TCAP/TDGF1P3/DNAAF1/LHX3	66	6.40076
BP	GO:0140014	mitotic nuclear division	57/2092	293/18800	1.79034e-05	0.0012277	0.0010633	SPHK1/DMRT1/MISP/MYBL2/IGF2/UBE2DNL/KIF23/KIF2C/BUB1B/EREG/CDC20/ANLN/KIF18A/EDN3/CDCA2/TGFA/TRIP13/DLGAP5/AURKB/KIF15/KIF18B/BUB1/TTK/NCAPH/PLK1/HASPIN/KIF4A/USP44/FGF8/NCAPG/CHEK1/SGO2/CENPF/KIF11/NUF2/KIFC1/IL1A/UBE2C/MKI67/TPX2/CDC6/CENPE/NEK2/CCDC8/CCNB1/CENPK/CDT1/CDCA8/RACGAP1/NDC80/CDCA5/KNTC1/SGO1/BMP7/PTTG1/BMP4/SMC1B	57	7.54983
BP	GO:0048706	embryonic skeletal system development	31/2092	127/18800	1.79344e-05	0.0012277	0.0010633	ALX1/COL2A1/DLX1/COL11A1/HOXB9/HOXD1/DLX2/TFAP2A/DMRT2/SIX2/EYA1/GRHL2/MMP16/IRX5/LHX1/HOXA11/DSCAML1/SHOX2/ALX3/WNT9A/FGF8/NKX3-2/FGF9/SOX11/SULF1/RUNX2/HOXA6/BMP7/BMP4/MDFI/RBP4	31	5.20855
BP	GO:0006865	amino acid transport	34/2092	145/18800	1.80576e-05	0.0012277	0.0010633	SLC6A15/SLC6A14/SLC7A10/SLC66A1L/TRH/SLC6A19/SYT4/SV2A/AVPR1B/SLC6A20/KCNJ10/SLC1A5/SLC7A11/SLC6A6/GRM1/RGS2/SLC38A5/GRM7/ADORA1/SLC7A3/SLC6A5/NTRK2/SLC38A1/GABBR1/RGS4/SLC6A9/SLC6A18/SLC38A4/AVPR1A/ABAT/SLC25A15/KMO/SLC22A2/SLC6A13	34	3.08697
BP	GO:0000280	nuclear division	79/2092	446/18800	1.86785e-05	0.0012548	0.00108677	TEX15/BRDT/FMN2/SPHK1/PSMA8/DMRT1/CYP26B1/HFM1/MISP/MYBL2/IGF2/UBE2DNL/KIF23/KIF2C/BUB1B/EREG/CDC20/ANLN/KIF18A/EDN3/CDCA2/TGFA/TRIP13/DLGAP5/AURKB/KIF15/TOP2A/RAD54L/KIF18B/MAPK15/BUB1/TTK/NCAPH/PLK1/HASPIN/KIF4A/USP44/FGF8/NCAPG/CHEK1/SGO2/CENPF/KIF11/CCNB2/NUF2/KIFC1/SYCP2/IL1A/UBE2C/MKI67/TPX2/CDC6/CENPE/NEK2/SHOC1/CCDC8/RAD51/CCNB1/CENPK/CDT1/CDCA8/RACGAP1/NDC80/CDCA5/EME1/FANCD2/TEX19/KNTC1…	79	8.21314
BP	GO:0007088	regulation of mitotic nuclear division	28/2092	111/18800	2.35536e-05	0.00155737	0.00134883	SPHK1/DMRT1/IGF2/BUB1B/EREG/EDN3/CDCA2/TGFA/TRIP13/DLGAP5/AURKB/BUB1/TTK/PLK1/USP44/FGF8/CHEK1/CENPF/IL1A/MKI67/NEK2/CCDC8/CCNB1/CDT1/NDC80/KNTC1/BMP7/BMP4	28	5.2915
BP	GO:0051937	catecholamine transport	21/2092	72/18800	2.37345e-05	0.00155737	0.00134883	CHGA/SYT13/FGF20/KCNA2/SYT4/OPRK1/MAPK15/CHRNA6/OXTR/SYT15/ADRA2C/CNR1/GABBR1/KCNB1/ABAT/OXT/SLC22A2/DRD1/CHRNA4/SYT9/SLC22A1	21	1.09109
BP	GO:2000027	regulation of animal organ morphogenesis	31/2092	129/18800	2.49458e-05	0.00161803	0.00140137	DKK1/APCDD1/SIX2/PTK7/WT1/VANGL2/PKHD1/ROR1/PAX9/LHX1/HOXA11/ROBO2/FZD7/MLLT3/SAPCD2/FGF8/FZD1/AJAP1/GPC4/WNT10A/FZD2/SP6/NKD1/SOX9/SULF1/CTHRC1/RUNX2/BMP7/SPEF1/BMP4/STOX1	31	5.56776
BP	GO:0009914	hormone transport	56/2092	290/18800	2.63101e-05	0.00168713	0.00146122	RFX6/CHGA/SLC30A8/TRH/GIP/NEUROD1/CFTR/EPHA5/TRPV6/FOXD1/ISL1/SNAP25/PCLO/EFNA5/FGF23/INHA/MTNR1B/OPRK1/GIPR/IL11/ABCA12/IFNG/UCN3/EDN3/SOX4/NKX6-1/FFAR2/TFAP2B/SOX11/SLCO4A1/PTPRN/ADORA1/CD38/CNR1/MC4R/RETN/GABBR1/GAL/GHRHR/MAFA/KCNB1/FGB/REN/FGA/ABAT/TFR2/ANO1/PCK2/RBP4/TTR/CRHBP/CGA/GPLD1/GCK/SYT9/ADIPOQ	56	2.67261
BP	GO:0001655	urogenital system development	65/2092	352/18800	2.71163e-05	0.00171929	0.00148907	WNT7B/FRAS1/PROM1/FOXJ1/DCHS2/SERPINB7/HOXD11/HOXB13/FOXD1/CER1/TFAP2A/EPHB3/NPNT/NPHS2/ITGA3/LIN28A/SIX2/GCNT3/CYP26B1/EYA1/HOXD13/BICC1/LRP2/PTK7/TGFB2/MMP9/STRA6/GCNT1/WT1/VANGL2/PKHD1/LHX1/HOXA11/GDF11/ROBO2/SOX4/LRP4/FMN1/FGF8/TFAP2B/EPCAM/CENPF/KIF26B/ADAMTS16/SOX11/AMH/AQP2/TNC/SOX9/SULF1/KIRREL3/BMP7/PYGO1/FOXB1/BMP4/REN/ASS1/CYP26A1/CYP4A11/BMP10/RBP4/CYP4A22/RIDA/ESR1/ADIPOQ	65	5.58156
BP	GO:0046883	regulation of hormone secretion	47/2092	231/18800	2.94245e-05	0.00184492	0.00159787	RFX6/CHGA/SLC30A8/TRH/GIP/NEUROD1/CFTR/EPHA5/ISL1/SNAP25/EFNA5/FGF23/INHA/MTNR1B/OPRK1/GIPR/IL11/ABCA12/IFNG/UCN3/EDN3/SOX4/NKX6-1/FFAR2/TFAP2B/SOX11/ADORA1/CD38/CNR1/RETN/GABBR1/GAL/GHRHR/KCNB1/FGB/REN/FGA/ABAT/TFR2/ANO1/PCK2/RBP4/CRHBP/GPLD1/GCK/SYT9/ADIPOQ	47	2.4797
BP	GO:0006775	fat-soluble vitamin metabolic process	15/2092	43/18800	3.42841e-05	0.00210789	0.00182563	RBP2/CYP24A1/CYP2W1/FGF23/CYP26B1/LRP2/IFNG/GFI1/PLTP/TTPA/CYP11A1/CYP26A1/CYP3A4/CYP4F2/CYP1A1	15	0.774597
BP	GO:0060078	regulation of postsynaptic membrane potential	31/2092	131/18800	3.43657e-05	0.00210789	0.00182563	GABRA5/CHRNA7/IGSF11/GRID2/KCND2/SEZ6/MPP2/GABRA2/NRXN1/GABRR1/CHRNA1/CHRNA9/GABRG3/NLGN1/GABRA4/GRIN2A/GRM1/CHRNA6/RELN/GRIN2B/ADORA1/GABRA3/CHRNA5/GABBR1/RGS4/GRIK2/CELF4/ABAT/ADRB1/CHRNA4/P2RX2	31	4.13092
BP	GO:0007218	neuropeptide signaling pathway	27/2092	108/18800	3.87862e-05	0.00235344	0.0020383	SORCS1/NTS/NXPH2/SSTR3/SORCS3/RXFP4/NPPB/TAC1/PCSK1N/GPR84/NXPH4/OPRK1/PNOC/NPFFR1/PROKR2/RXFP3/NPSR1/KISS1R/PDYN/TYRO3/NXPH3/MCHR2/GAL/GPR149/AGRP/CALCA/ECEL1	27	3.65655
BP	GO:0046879	hormone secretion	54/2092	281/18800	4.16938e-05	0.00250296	0.0021678	RFX6/CHGA/SLC30A8/TRH/GIP/NEUROD1/CFTR/EPHA5/TRPV6/FOXD1/ISL1/SNAP25/PCLO/EFNA5/FGF23/INHA/MTNR1B/OPRK1/GIPR/IL11/ABCA12/IFNG/UCN3/EDN3/SOX4/NKX6-1/FFAR2/TFAP2B/SOX11/PTPRN/ADORA1/CD38/CNR1/MC4R/RETN/GABBR1/GAL/GHRHR/MAFA/KCNB1/FGB/REN/FGA/ABAT/TFR2/ANO1/PCK2/RBP4/CRHBP/CGA/GPLD1/GCK/SYT9/ADIPOQ	54	2.72166
BP	GO:0071377	cellular response to glucagon stimulus	7/2092	11/18800	4.59764e-05	0.002731	0.0023653	GLP1R/GLP2R/CPS1/ARG1/ASS1/PCK1/GCGR	7	-1.13389
BP	GO:0001822	kidney development	57/2092	303/18800	4.84361e-05	0.00284713	0.00246589	WNT7B/FRAS1/PROM1/FOXJ1/DCHS2/SERPINB7/HOXD11/FOXD1/CER1/TFAP2A/NPNT/NPHS2/ITGA3/LIN28A/SIX2/GCNT3/CYP26B1/EYA1/BICC1/LRP2/PTK7/TGFB2/MMP9/STRA6/GCNT1/WT1/VANGL2/PKHD1/LHX1/HOXA11/GDF11/ROBO2/SOX4/LRP4/FMN1/FGF8/TFAP2B/EPCAM/CENPF/KIF26B/ADAMTS16/SOX11/AQP2/SOX9/SULF1/KIRREL3/BMP7/PYGO1/BMP4/REN/ASS1/CYP26A1/CYP4A11/BMP10/CYP4A22/RIDA/ADIPOQ	57	5.43058
BP	GO:0032890	regulation of organic acid transport	20/2092	70/18800	5.10543e-05	0.00296445	0.00256749	TRH/SYT4/SV2A/AVPR1B/RGS2/PLA2G4A/TNFRSF11A/GRM7/IL1A/SYK/ADORA1/GABBR1/RGS4/ACSL1/AVPR1A/ABAT/OXT/CYP4A11/KMO/CYP4F2	20	1.34164
BP	GO:0000070	mitotic sister chromatid segregation	37/2092	171/18800	5.18278e-05	0.00296445	0.00256749	UBE2DNL/KIF23/KIF2C/BUB1B/CDC20/KIF18A/TRIP13/DLGAP5/AURKB/KIF18B/BUB1/TTK/NCAPH/PLK1/HASPIN/KIF4A/USP44/NCAPG/SGO2/CENPF/NUF2/KIFC1/UBE2C/CDC6/CENPE/NEK2/CCNB1/CENPK/CDT1/CDCA8/RACGAP1/NDC80/CDCA5/KNTC1/SGO1/PTTG1/SMC1B	37	6.08276
BP	GO:0030277	maintenance of gastrointestinal epithelium	10/2092	22/18800	5.20079e-05	0.00296445	0.00256749	TFF2/NEUROD1/MUC2/CRACD/TFF1/MUC6/INAVA/SOX9/TFF3/RBP4	10	2.52982
BP	GO:0072001	renal system development	58/2092	312/18800	5.91142e-05	0.00333581	0.00288913	WNT7B/FRAS1/PROM1/FOXJ1/DCHS2/SERPINB7/HOXD11/FOXD1/CER1/TFAP2A/NPNT/NPHS2/ITGA3/LIN28A/SIX2/GCNT3/CYP26B1/EYA1/BICC1/LRP2/PTK7/TGFB2/MMP9/STRA6/GCNT1/WT1/VANGL2/PKHD1/LHX1/HOXA11/GDF11/ROBO2/SOX4/LRP4/FMN1/FGF8/TFAP2B/EPCAM/CENPF/KIF26B/ADAMTS16/SOX11/AQP2/SOX9/SULF1/KIRREL3/BMP7/PYGO1/BMP4/REN/ASS1/CYP26A1/CYP4A11/BMP10/RBP4/CYP4A22/RIDA/ADIPOQ	58	5.25226
BP	GO:0010951	negative regulation of endopeptidase activity	49/2092	251/18800	6.13776e-05	0.00342925	0.00297005	CST8/ITIH5/SERPINB4/SPINK13/CST1/SERPINB7/PCSK1N/CST4/BIRC7/SPINK4/SPINT1/MMP9/NLRP7/CST6/SERPINE2/WFDC10A/SERPINB11/SERPINI1/ANXA8L1/CST2/COL28A1/BIRC5/PLAUR/SERPINI2/CD27/SPINT2/ANXA8/SERPINB3/PAPLN/CRB2/LCN1/DPEP1/ANOS1/PTTG1/KNG1/SERPING1/SERPINA4/IFI6/WFDC5/PZP/SMR3A/SERPINC1/HRG/FETUB/SERPINA11/SPINT3/LPA/C3P1/SPOCK3	49	2.71429
BP	GO:0048608	reproductive structure development	75/2092	433/18800	6.45174e-05	0.00356933	0.00309137	WNT7B/AFP/NR0B1/NHLH2/KRT19/PLAC1/LHX8/TNFAIP6/HOXB13/CDX2/ITGB8/DMRT1/OVOL2/LDOC1/PCYT1B/SPINT1/SEMA3A/NDP/DLX3/GJB3/INHA/HOXD13/LRP2/TGFB2/STRA6/GCM1/IGF2/WT1/GRHL2/EREG/IRX5/KIF18A/LHX1/TSPY1/SERPINE2/HOXA11/ROBO2/FOXF2/ASCL2/FGF8/SPINT2/FGF9/SYCP2/IL1A/PRPS1L1/ZFP42/BMPR1B/PTPRN/AMH/TNC/TIFAB/TYRO3/SOX9/TSPY10/E2F7/SULF1/RETN/TEX19/BMP7/ASPM/E2F8/BMP4/TFAP2C/MDFI/PLK4/TTPA/ETNK2/REN/GPR149/PL…	75	6.35085
BP	GO:0010273	detoxification of copper ion	8/2092	15/18800	7.25213e-05	0.00393498	0.00340806	MT1B/MT1H/MT1E/MT1DP/MT1M/MT2A/MT1G/MT1X	8	-2.12132
BP	GO:1990169	stress response to copper ion	8/2092	15/18800	7.25213e-05	0.00393498	0.00340806	MT1B/MT1H/MT1E/MT1DP/MT1M/MT2A/MT1G/MT1X	8	-2.12132
BP	GO:0051953	negative regulation of amine transport	11/2092	27/18800	7.52094e-05	0.00404197	0.00350072	CHGA/TRH/SYT4/RGS2/GRM7/ADRA2C/ADORA1/CNR1/GABBR1/RGS4/ABAT	11	2.7136
BP	GO:0050433	regulation of catecholamine secretion	17/2092	56/18800	7.98669e-05	0.00425178	0.00368244	CHGA/SYT13/FGF20/KCNA2/SYT4/OPRK1/CHRNA6/OXTR/SYT15/ADRA2C/CNR1/GABBR1/KCNB1/ABAT/OXT/CHRNA4/SYT9	17	1.69775
BP	GO:0061458	reproductive system development	75/2092	436/18800	8.11746e-05	0.00428101	0.00370776	WNT7B/AFP/NR0B1/NHLH2/KRT19/PLAC1/LHX8/TNFAIP6/HOXB13/CDX2/ITGB8/DMRT1/OVOL2/LDOC1/PCYT1B/SPINT1/SEMA3A/NDP/DLX3/GJB3/INHA/HOXD13/LRP2/TGFB2/STRA6/GCM1/IGF2/WT1/GRHL2/EREG/IRX5/KIF18A/LHX1/TSPY1/SERPINE2/HOXA11/ROBO2/FOXF2/ASCL2/FGF8/SPINT2/FGF9/SYCP2/IL1A/PRPS1L1/ZFP42/BMPR1B/PTPRN/AMH/TNC/TIFAB/TYRO3/SOX9/TSPY10/E2F7/SULF1/RETN/TEX19/BMP7/ASPM/E2F8/BMP4/TFAP2C/MDFI/PLK4/TTPA/ETNK2/REN/GPR149/PL…	75	6.35085
BP	GO:0050804	modulation of chemical synaptic transmission	74/2092	429/18800	8.24699e-05	0.00429488	0.00371977	DKK1/NRG3/SORCS3/GIP/CACNG4/NPTX1/GRM3/ITPR3/LRP8/CHRNA7/SNAP25/SCTR/IGSF11/GRID2/PRKCG/SYT4/DNM1/MPP2/CALB2/ADORA2B/KCNJ10/NRXN1/ACP4/ASIC1/UNC13A/CDC20/NTNG1/NLGN1/SLC6A4/SERPINE2/UNC13C/SLC7A11/SLC6A6/P2RY4/GRIN2A/GRM1/CHRNA6/S100B/OXTR/RELN/GRM7/CACNG5/SLC24A2/LRRTM1/GRIN2B/ADORA1/CD38/PPP1R9A/CNR1/DBN1/CPLX2/CHRNA5/NTRK2/SLC4A8/RETN/GABBR1/RGS4/GRM4/DLGAP1/GRIK2/KCNMB4/MAP1A/CELF4/CAMK2A/CAM…	74	6.04488
BP	GO:0015872	dopamine transport	16/2092	51/18800	8.29597e-05	0.00429488	0.00371977	SYT13/FGF20/KCNA2/SYT4/OPRK1/MAPK15/CHRNA6/SYT15/CNR1/GABBR1/ABAT/SLC22A2/DRD1/CHRNA4/SYT9/SLC22A1	16	1
BP	GO:0009064	glutamine family amino acid metabolic process	21/2092	78/18800	8.70731e-05	0.00446685	0.00386871	GAD2/RIMKLA/SLC7A11/GAD1/PYCR1/CPS1/OTC/AMDHD1/ARG1/ASL/ASS1/AADAT/ADHFE1/DAO/NOS1/FTCD/PRODH/GLYATL1/GLS2/UROC1/TAT	21	-2.4004
BP	GO:0007409	axonogenesis	74/2092	430/18800	8.89993e-05	0.00448413	0.00388368	EPHA6/SLITRK1/UCHL1/SEMA3E/LAMC2/NKX2-8/DLX5/NPTX1/FOXG1/CDK5R2/EPHA5/EVX1/FOXD1/SEMA3C/LPAR3/NEFL/ISL1/EPHB3/ATP8A2/SEMA3A/EFNA5/CHODL/APLP1/NRXN1/TUBB3/ACTBL2/GAP43/VAX1/ISL2/KEL/NTNG1/EDN3/KIF5A/ATOH1/LHX1/LAMA1/DSCAML1/POU3F2/ROBO2/DPYSL5/PAX6/GFRA3/NKX6-1/SHOX2/KIAA0319/LRP4/IGF1R/S100B/EPHA10/RELN/EPHB6/BMPR1B/NCAM1/NDN/CNTNAP1/CHL1/DBN1/SEMA6A/PLXNB3/ANOS1/NTRK2/POU4F1/TRIM46/BMP7/FOXB1/SL…	74	7.67234
BP	GO:0099177	regulation of trans-synaptic signaling	74/2092	430/18800	8.89993e-05	0.00448413	0.00388368	DKK1/NRG3/SORCS3/GIP/CACNG4/NPTX1/GRM3/ITPR3/LRP8/CHRNA7/SNAP25/SCTR/IGSF11/GRID2/PRKCG/SYT4/DNM1/MPP2/CALB2/ADORA2B/KCNJ10/NRXN1/ACP4/ASIC1/UNC13A/CDC20/NTNG1/NLGN1/SLC6A4/SERPINE2/UNC13C/SLC7A11/SLC6A6/P2RY4/GRIN2A/GRM1/CHRNA6/S100B/OXTR/RELN/GRM7/CACNG5/SLC24A2/LRRTM1/GRIN2B/ADORA1/CD38/PPP1R9A/CNR1/DBN1/CPLX2/CHRNA5/NTRK2/SLC4A8/RETN/GABBR1/RGS4/GRM4/DLGAP1/GRIK2/KCNMB4/MAP1A/CELF4/CAMK2A/CAM…	74	6.04488
BP	GO:0002526	acute inflammatory response	27/2092	113/18800	8.99782e-05	0.00449333	0.00389165	REG3G/IGHG1/PLA2G2D/TREM1/REG3A/TNFRSF11A/FFAR2/FCGR1A/IL1A/ADORA1/CNR1/ALOX5AP/MBL2/ORM2/ORM1/ASS1/F12/NLRP6/KLKB1/TFR2/DNASE1L3/SAA4/HPR/HP/HAMP/SAA1/SAA2	27	-0.57735
BP	GO:0048705	skeletal system morphogenesis	45/2092	228/18800	9.19438e-05	0.00455122	0.00394178	ALX1/COL2A1/FREM1/DLX5/RIPPLY2/BARX2/COL11A1/HOXB9/DLX2/CER1/TFAP2A/SIX2/MMP13/CYP26B1/EYA1/TBX4/RFLNA/COMP/GRHL2/MMP16/IRX5/LHX1/FGF4/HOXA11/DSCAML1/SHOX2/ALX3/FMN1/FGF8/FBN2/NKX3-2/SOX11/BMPR1B/TIFAB/SOX9/RUNX2/HOXA6/BMP7/BMP4/MDFI/GHR/ALPL/TSKU/INSIG1/IFITM5	45	5.21749
BP	GO:0001523	retinoid metabolic process	22/2092	84/18800	9.35588e-05	0.00459089	0.00397614	UGT1A8/RBP2/LRP8/CYP2W1/CYP26B1/LRP2/ADH1B/ADH1A/ALDH8A1/CYP2D6/ADH1C/BCO2/CYP26A1/ADH4/CYP3A4/RBP4/TTR/CYP2C8/RDH16/CYP1A1/CYP1A2/PNLIP	22	-2.13201
BP	GO:0006568	tryptophan metabolic process	7/2092	12/18800	9.97047e-05	0.00474966	0.00411365	IL4I1/GCDH/ACMSD/HAAO/TDO2/IDO2/KMO	7	-1.88982
BP	GO:0019627	urea metabolic process	7/2092	12/18800	9.97047e-05	0.00474966	0.00411365	CPS1/OTC/ARG1/ASL/ASS1/SLC25A15/CYP2C9	7	-2.64575
BP	GO:0071941	nitrogen cycle metabolic process	7/2092	12/18800	9.97047e-05	0.00474966	0.00411365	CPS1/OTC/ARG1/ASL/ASS1/SLC25A15/CYP2C9	7	-2.64575
BP	GO:0006814	sodium ion transport	48/2092	249/18800	0.000100161	0.00474966	0.00411365	SLC6A15/SLC6A14/SLC34A2/BPIFA1/HCN4/SLC5A1/SLC28A3/SCN1A/SLC6A19/WNK2/ATP1A4/SLC9A4/SLC6A20/FXYD3/SLC9A2/ASIC1/SLC13A1/SLC10A2/SLC6A4/NKX2-5/SERPINE2/SLC6A6/ATP12A/SLC5A7/NKAIN1/NKAIN4/SLC4A11/FGF11/SLC24A2/SLC6A5/SLC4A8/ATP1A3/SLC38A1/NKAIN2/SLC6A9/CACNA1G/SLC34A3/SLC6A18/FXYD1/SLC9C2/SLC38A4/SLC9A3/PON3/SCNN1G/SLC13A5/NOS1/SLC6A13/SLC10A1	48	3.75278
BP	GO:0050432	catecholamine secretion	17/2092	57/18800	0.000102123	0.00480231	0.00415925	CHGA/SYT13/FGF20/KCNA2/SYT4/OPRK1/CHRNA6/OXTR/SYT15/ADRA2C/CNR1/GABBR1/KCNB1/ABAT/OXT/CHRNA4/SYT9	17	1.69775
BP	GO:0071276	cellular response to cadmium ion	13/2092	37/18800	0.000104391	0.00486842	0.00421651	CER1/MMP9/MT1B/CYBB/NCF1/MT1H/MT1E/MT1DP/MT1M/MT2A/MT1G/MT1X/CYP1A2	13	-0.83205
BP	GO:0050878	regulation of body fluid levels	67/2092	382/18800	0.000105817	0.00489449	0.00423909	BPIFA1/DGKK/AGR2/FA2H/NPPB/CFTR/TRPV5/PRL/CYP26B1/OPRK1/ABCA12/DDR1/COMP/ALOXE3/TPH1/SERPINE2/SLC7A11/VAV3/UBASH3B/DGKB/PLA2G4A/FBLN1/ITGA2/OXTR/TFAP2B/ALOX12B/PLAUR/ANXA8/ADRA2C/SYK/ADORA1/AQP2/TIFAB/TYRO3/FOXB1/HPSE/CLDN4/FLG/GHRHR/KNG1/PRSS56/F13B/SERPING1/FGB/AVPR2/FGA/F11/PLG/F12/SCNN1G/NLRP6/ABAT/KLKB1/OXT/CYP4A11/XDH/SLC22A2/CYP4F2/SERPINC1/PROZ/HRG/SCUBE1/ACER1/F9/HGFAC/CYP11B2/SAA1	67	1.09952
BP	GO:0051783	regulation of nuclear division	31/2092	139/18800	0.000113156	0.00519136	0.00449621	SPHK1/PSMA8/DMRT1/IGF2/BUB1B/EREG/CDC20/EDN3/CDCA2/TGFA/TRIP13/DLGAP5/AURKB/BUB1/TTK/PLK1/USP44/FGF8/CHEK1/CENPF/IL1A/MKI67/NEK2/CCDC8/CCNB1/CDT1/NDC80/KNTC1/BMP7/RAD51AP1/BMP4	31	5.56776
BP	GO:0050808	synapse organization	72/2092	419/18800	0.000115418	0.00525244	0.00454911	WNT7B/SLITRK1/SEMA3E/DKK1/PPFIA4/NPTX1/DRP2/LRRN1/LRP8/CTNND2/TPBG/CHRNA7/MUSK/NEFL/EPHB3/PCLO/GRID2/ITGA3/EFNA5/LINGO2/SEZ6/CBLN2/ZNF365/GABRA2/CAMKV/NRXN1/ACTBL2/GAP43/UNC13A/MDGA1/CHRNA1/CDC20/NTNG1/NLGN1/GABRB3/UNC13C/SLC7A11/ROBO2/LRP4/IGFN1/IGF1R/FZD1/OXTR/ADGRF1/RELN/GPC4/ZNF804A/POTEKP/PDZRN3/VSTM5/CACNB4/CTTNBP2/LRRTM1/GRIN2B/CNTNAP1/DBN1/PCDHB6/PCDH8/NTRK2/POU4F1/KIRREL3/RAB39B/SLITRK5/…	72	7.07107
BP	GO:1902099	regulation of metaphase/anaphase transition of cell cycle	18/2092	63/18800	0.000119459	0.00539287	0.00467074	UBE2DNL/BUB1B/TRIP13/DLGAP5/AURKB/MAPK15/BUB1/TTK/PLK1/USP44/CENPF/UBE2C/CDC6/CENPE/CCNB1/CDT1/NDC80/KNTC1	18	4.24264
BP	GO:0051304	chromosome separation	24/2092	97/18800	0.000121599	0.0054459	0.00471666	HFM1/UBE2DNL/BUB1B/TRIP13/DLGAP5/AURKB/TOP2A/MAPK15/BUB1/TTK/NCAPH/PLK1/USP44/CENPF/UBE2C/CDC6/CENPE/SHOC1/CCNB1/CDT1/NDC80/EME1/KNTC1/PTTG1	24	4.89898
BP	GO:1903792	negative regulation of anion transport	10/2092	24/18800	0.000127909	0.00568339	0.00492235	TRH/PRKG2/ANO9/RGS2/GRM7/ADORA1/GABBR1/RGS4/ABAT/CYP4F2	10	1.89737
BP	GO:0019369	arachidonic acid metabolic process	17/2092	58/18800	0.000129638	0.00571521	0.00494991	ALOXE3/PLA2G4A/ALOX12B/CYP2D6/CYP2G1P/CYP2D7/CYP4A11/CYP2C9/CYP4F2/CYP4A22/CYP2C8/CYP2B6/CYP1A1/CYP2A6/CYP2A7/CYP2A13/CYP1A2	17	-2.66789
BP	GO:0000819	sister chromatid segregation	41/2092	205/18800	0.000136683	0.0059791	0.00517846	UBE2DNL/KIF23/KIF2C/BUB1B/CDC20/KIF18A/TRIP13/DLGAP5/AURKB/TOP2A/KIF18B/MAPK15/BUB1/TTK/NCAPH/PLK1/HASPIN/KIF4A/USP44/NCAPG/SGO2/CENPF/NUF2/KIFC1/UBE2C/CDC6/CENPE/NEK2/CCNB1/ESCO2/CENPK/CDT1/CDCA8/RACGAP1/NDC80/CDCA5/KNTC1/SGO1/PTTG1/SMC1B/HORMAD2	41	6.09078
BP	GO:0010043	response to zinc ion	16/2092	53/18800	0.000138309	0.00600366	0.00519973	SLC30A8/SLC30A3/MT1B/CPS1/OTC/ARG1/MT1H/MT1E/MT1DP/ASS1/HAAO/MT1M/MT2A/MT1G/MT1X/HAMP	16	-2.5
BP	GO:0051321	meiotic cell cycle	50/2092	266/18800	0.000139569	0.00601213	0.00520707	TEX15/BRDT/FMN2/PSMA8/DMRT1/TDRD1/DUSP13/CYP26B1/HFM1/BOLL/BUB1B/EREG/CDC20/KIF18A/TRIP13/TOP2A/RAD54L/MAPK15/BUB1/TTK/NCAPH/PLK1/CDC25A/PIWIL3/SGO2/CCNB2/NUF2/SYCP2/NEK2/ZFP42/SHOC1/XRCC2/PIWIL4/RAD51/EXO1/NDC80/EME1/FANCD2/TEX19/SGO1/RAD51AP1/PTTG1/ASPM/SYCP1/SMC1B/MNS1/DNMT3L/FAM9B/HORMAD2/TERB2	50	5.65685
BP	GO:0007617	mating behavior	13/2092	38/18800	0.00014262	0.00603394	0.00522596	NHLH2/PPP1R1B/TAC1/SLC6A4/SERPINE2/OXTR/MTNR1A/CNR1/SEMG1/AVPR1A/ABAT/OXT/DRD1	13	1.38675
BP	GO:0042886	amide transport	53/2092	287/18800	0.000143513	0.00603394	0.00522596	RFX6/CDH17/CHGA/SLC30A8/TRH/GIP/FOLR1/NEUROD1/CFTR/EPHA5/ISL1/SNAP25/PCLO/EFNA5/MTNR1B/LRP2/GIPR/ABCA12/IFNG/UCN3/EDN3/SLC7A11/SOX4/NKX6-1/AQP10/FFAR2/SLC38A5/TFAP2B/ABCC1/PTPRN/ADORA1/CD38/CNR1/MC4R/PLTP/GABBR1/GAL/GHRHR/MAFA/KCNB1/FGB/FGA/ABAT/AQP7P3/TFR2/ANO1/PCK2/RBP4/CRHBP/CLEC4M/GPLD1/GCK/SYT9	53	2.88457
BP	GO:0006953	acute-phase response	15/2092	48/18800	0.000144353	0.00603394	0.00522596	REG3G/REG3A/TNFRSF11A/IL1A/CNR1/MBL2/ORM2/ORM1/ASS1/TFR2/SAA4/HP/HAMP/SAA1/SAA2	15	-1.29099
BP	GO:0045839	negative regulation of mitotic nuclear division	15/2092	48/18800	0.000144353	0.00603394	0.00522596	BUB1B/TRIP13/AURKB/BUB1/TTK/PLK1/USP44/CHEK1/CENPF/CCNB1/CDT1/NDC80/KNTC1/BMP7/BMP4	15	3.87298
BP	GO:0002791	regulation of peptide secretion	37/2092	180/18800	0.000159225	0.00655844	0.00568023	RFX6/CHGA/SLC30A8/TRH/GIP/NEUROD1/CFTR/EPHA5/ISL1/SNAP25/EFNA5/MTNR1B/GIPR/ABCA12/IFNG/UCN3/SOX4/NKX6-1/FFAR2/TFAP2B/ADORA1/CD38/CNR1/GABBR1/GHRHR/KCNB1/FGB/FGA/ABAT/TFR2/ANO1/PCK2/RBP4/CRHBP/GPLD1/GCK/SYT9	37	1.80839
BP	GO:0007416	synapse assembly	37/2092	180/18800	0.000159225	0.00655844	0.00568023	SLITRK1/DKK1/NPTX1/LRRN1/TPBG/MUSK/EPHB3/PCLO/GRID2/EFNA5/LINGO2/CBLN2/GABRA2/NRXN1/GAP43/MDGA1/NLGN1/GABRB3/ROBO2/LRP4/IGFN1/FZD1/OXTR/ADGRF1/GPC4/VSTM5/LRRTM1/PCDHB6/NTRK2/POU4F1/KIRREL3/SLITRK5/DNER/FLRT2/OXT/DRD1/GJA10	37	5.09637
BP	GO:0046686	response to cadmium ion	17/2092	59/18800	0.000163429	0.00663574	0.00574718	CER1/MMP9/CDK1/MT1B/CYBB/NCF1/ARG1/MT1H/MT1E/MT1DP/HAAO/TERT/MT1M/MT2A/MT1G/MT1X/CYP1A2	17	-1.21268
BP	GO:0016101	diterpenoid metabolic process	22/2092	87/18800	0.000163454	0.00663574	0.00574718	UGT1A8/RBP2/LRP8/CYP2W1/CYP26B1/LRP2/ADH1B/ADH1A/ALDH8A1/CYP2D6/ADH1C/BCO2/CYP26A1/ADH4/CYP3A4/RBP4/TTR/CYP2C8/RDH16/CYP1A1/CYP1A2/PNLIP	22	-2.13201
BP	GO:1904888	cranial skeletal system development	19/2092	70/18800	0.000165477	0.00666992	0.00577678	FREM1/DLX2/TFAP2A/SIX2/TGFB2/CEP55/GRHL2/MMP16/IRX5/LHX1/FGF4/ALX3/FOXE1/FGF8/TIFAB/RUNX2/BMP4/COLEC10/INSIG1	19	3.44124
BP	GO:0002793	positive regulation of peptide secretion	23/2092	93/18800	0.000168124	0.00669871	0.00580171	RFX6/SLC30A8/TRH/GIP/CFTR/ISL1/GIPR/UCN3/SOX4/NKX6-1/ADORA1/CD38/GABBR1/GHRHR/FGB/FGA/ABAT/TFR2/ANO1/PCK2/RBP4/GPLD1/GCK	23	0.625543
BP	GO:0006836	neurotransmitter transport	41/2092	207/18800	0.000170245	0.00669871	0.00580171	SLC6A15/CADPS/SNAP25/PCLO/PRKCG/SYT4/SV2A/GABRA2/ADORA2B/KCNJ10/NRXN1/ASIC1/UNC13A/NLGN1/SLC6A4/UNC13C/SLC6A6/P2RY4/SLC5A7/CHRNA6/SYNGR3/CNR1/CPLX2/CHRNA5/SLC6A5/SLC4A8/SLC38A1/GRM4/KCNMB4/SLC6A9/SLC6A18/CAMK2A/KMO/SLC22A2/NOS1/SLC6A13/ADCY1/DRD1/ADRA1A/SYT9/SLC22A1	41	2.9673
BP	GO:0019233	sensory perception of pain	24/2092	99/18800	0.000170642	0.00669871	0.00580171	UCHL1/GIP/TAC1/HOXD1/TRPA1/SCN1A/KCNA2/KCND2/OPRK1/ALOXE3/GRIN2A/GRM1/ITGA2/IL1A/ADORA1/CNR1/NDN/OXT/IAPP/ANO1/SMR3A/CALCA/RETREG1/CHRNA4	24	2.04124
BP	GO:0055123	digestive system development	31/2092	142/18800	0.00017094	0.00669871	0.00580171	AGR2/SFRP5/CLDN18/GIP/MIXL1/CDX2/EPHB3/SPDEF/OVOL2/SIX2/HOXD13/TGFB2/STRA6/IGF2/PTF1A/FOXF2/SHOX2/FOXE1/OXTR/NKX3-2/FGF9/CCKBR/SOX11/PERCC1/BMP4/CPS1/OTC/ASS1/ASCL1/CYP1A1/DNAAF1	31	3.4125
BP	GO:0042573	retinoic acid metabolic process	12/2092	34/18800	0.000182681	0.00705403	0.00610945	UGT1A8/CYP2W1/CYP26B1/ADH1B/ADH1A/ALDH8A1/ADH1C/BCO2/CYP26A1/CYP3A4/CYP2C8/CYP1A1	12	-1.73205
BP	GO:0010466	negative regulation of peptidase activity	49/2092	262/18800	0.000183547	0.00705403	0.00610945	CST8/ITIH5/SERPINB4/SPINK13/CST1/SERPINB7/PCSK1N/CST4/BIRC7/SPINK4/SPINT1/MMP9/NLRP7/CST6/SERPINE2/WFDC10A/SERPINB11/SERPINI1/ANXA8L1/CST2/COL28A1/BIRC5/PLAUR/SERPINI2/CD27/SPINT2/ANXA8/SERPINB3/PAPLN/CRB2/LCN1/DPEP1/ANOS1/PTTG1/KNG1/SERPING1/SERPINA4/IFI6/WFDC5/PZP/SMR3A/SERPINC1/HRG/FETUB/SERPINA11/SPINT3/LPA/C3P1/SPOCK3	49	2.71429
BP	GO:0010965	regulation of mitotic sister chromatid separation	18/2092	65/18800	0.000185007	0.00705403	0.00610945	UBE2DNL/BUB1B/TRIP13/DLGAP5/AURKB/BUB1/TTK/PLK1/USP44/CENPF/UBE2C/CDC6/CENPE/CCNB1/CDT1/NDC80/KNTC1/PTTG1	18	4.24264
BP	GO:0044784	metaphase/anaphase transition of cell cycle	18/2092	65/18800	0.000185007	0.00705403	0.00610945	UBE2DNL/BUB1B/TRIP13/DLGAP5/AURKB/MAPK15/BUB1/TTK/PLK1/USP44/CENPF/UBE2C/CDC6/CENPE/CCNB1/CDT1/NDC80/KNTC1	18	4.24264
BP	GO:1903793	positive regulation of anion transport	15/2092	49/18800	0.000186835	0.00707591	0.0061284	TRH/CFTR/SYT4/AVPR1B/PLA2G4A/TNFRSF11A/IL1A/GABBR1/ABCB11/AVPR1A/ABAT/OXT/CYP4A11/KMO/CYP4F2	15	0.258199
BP	GO:0098739	import across plasma membrane	38/2092	188/18800	0.000188089	0.00707592	0.00612842	SLC6A14/KCNJ16/HCN4/FOLR1/SLC5A1/TRPV6/WNK2/TRPV5/ATP1A4/SLC9A4/LRP2/SLC6A20/KCNJ10/IFNG/SLC9A2/SLC1A5/SLC7A11/SLC6A6/KCNH2/ATP12A/SLC2A1/GRM1/CALCR/RGS2/SLC24A2/SLC7A3/SLC6A5/ATP1A3/RGS4/SLC6A9/SLC9C2/SLC9A3/SCNN1G/ACSL1/SLC22A2/SLC6A13/SLC27A5/KCNJ4	38	3.56887
BP	GO:0042430	indole-containing compound metabolic process	10/2092	25/18800	0.000192005	0.00715401	0.00619605	IL4I1/TPH1/GRIN2A/GCDH/ACMSD/ALDH2/HAAO/TDO2/IDO2/KMO	10	-1.26491
BP	GO:0019098	reproductive behavior	14/2092	44/18800	0.000192852	0.00715401	0.00619605	NHLH2/PPP1R1B/TAC1/OPRK1/SLC6A4/SERPINE2/OXTR/MTNR1A/CNR1/SEMG1/AVPR1A/ABAT/OXT/DRD1	14	1.60357
BP	GO:0007320	insemination	7/2092	13/18800	0.000195236	0.00715401	0.00619605	TAC1/SLC6A4/SERPINE2/OXTR/SEMG1/AVPR1A/OXT	7	1.13389
BP	GO:0042363	fat-soluble vitamin catabolic process	7/2092	13/18800	0.000195236	0.00715401	0.00619605	CYP24A1/CYP2W1/FGF23/CYP26B1/CYP26A1/CYP3A4/CYP4F2	7	0.377964
BP	GO:0015833	peptide transport	47/2092	249/18800	0.000196964	0.00717074	0.00621054	RFX6/CDH17/CHGA/SLC30A8/TRH/GIP/NEUROD1/CFTR/EPHA5/ISL1/SNAP25/PCLO/EFNA5/MTNR1B/GIPR/ABCA12/IFNG/UCN3/EDN3/SLC7A11/SOX4/NKX6-1/FFAR2/TFAP2B/ABCC1/PTPRN/ADORA1/CD38/CNR1/MC4R/GABBR1/GAL/GHRHR/MAFA/KCNB1/FGB/FGA/ABAT/TFR2/ANO1/PCK2/RBP4/CRHBP/CLEC4M/GPLD1/GCK/SYT9	47	2.4797
BP	GO:0048704	embryonic skeletal system morphogenesis	23/2092	94/18800	0.000199477	0.0072157	0.00624948	ALX1/COL2A1/COL11A1/HOXB9/DLX2/TFAP2A/SIX2/EYA1/GRHL2/MMP16/IRX5/LHX1/HOXA11/DSCAML1/SHOX2/ALX3/FGF8/SOX11/RUNX2/HOXA6/BMP7/BMP4/MDFI	23	4.79583
BP	GO:0030071	regulation of mitotic metaphase/anaphase transition	17/2092	60/18800	0.000204659	0.007356	0.00637099	UBE2DNL/BUB1B/TRIP13/DLGAP5/AURKB/BUB1/TTK/PLK1/USP44/CENPF/UBE2C/CDC6/CENPE/CCNB1/CDT1/NDC80/KNTC1	17	4.12311
BP	GO:0048285	organelle fission	81/2092	493/18800	0.000206838	0.00738727	0.00639807	TEX15/BRDT/FMN2/SPHK1/PSMA8/DMRT1/CYP26B1/HFM1/MISP/MYBL2/IGF2/UBE2DNL/KIF23/KIF2C/BUB1B/EREG/CDC20/ANLN/KIF18A/EDN3/CDCA2/TGFA/TRIP13/DLGAP5/AURKB/KIF15/TOP2A/RAD54L/KIF18B/MAPK15/BUB1/TTK/NCAPH/PLK1/HASPIN/KIF4A/USP44/FGF8/NCAPG/CHEK1/SGO2/CENPF/KIF11/CCNB2/NUF2/MTFR2/KIFC1/SYCP2/IL1A/UBE2C/MKI67/TPX2/CDC6/CENPE/NEK2/SHOC1/CCDC8/RAD51/CCNB1/CENPK/CDT1/CDCA8/RACGAP1/NDC80/CDCA5/EME1/FANCD2/TEX19…	81	8.11111
BP	GO:1900118	negative regulation of execution phase of apoptosis	9/2092	21/18800	0.000216321	0.00767734	0.0066493	MTRNR2L8/MTRNR2L12/MTRNR2L11/MTRNR2L1/MTRNR2L9/MTRNR2L10/MTRNR2L2/MTRNR2L6/CIDEA	9	-3
BP	GO:0051784	negative regulation of nuclear division	16/2092	55/18800	0.000223399	0.00782103	0.00677375	DMRT1/BUB1B/TRIP13/AURKB/BUB1/TTK/PLK1/USP44/CHEK1/CENPF/CCNB1/CDT1/NDC80/KNTC1/BMP7/BMP4	16	4
BP	GO:0090087	regulation of peptide transport	37/2092	183/18800	0.000225526	0.00782103	0.00677375	RFX6/CHGA/SLC30A8/TRH/GIP/NEUROD1/CFTR/EPHA5/ISL1/SNAP25/EFNA5/MTNR1B/GIPR/ABCA12/IFNG/UCN3/SOX4/NKX6-1/FFAR2/TFAP2B/ADORA1/CD38/CNR1/GABBR1/GHRHR/KCNB1/FGB/FGA/ABAT/TFR2/ANO1/PCK2/RBP4/CRHBP/GPLD1/GCK/SYT9	37	1.80839
BP	GO:0030326	embryonic limb morphogenesis	27/2092	119/18800	0.000225913	0.00782103	0.00677375	FRAS1/DKK1/DLX6/DLX5/SP8/TFAP2A/CYP26B1/HOXD13/TGFB2/TBX4/GRHL2/TBX5/HOXD12/HOXC10/FGF4/HOXA11/SHOX2/ALX3/LRP4/FGF8/FBN2/FGF9/PITX1/SALL4/RUNX2/BMP7/BMP4	27	5.19615
BP	GO:0035113	embryonic appendage morphogenesis	27/2092	119/18800	0.000225913	0.00782103	0.00677375	FRAS1/DKK1/DLX6/DLX5/SP8/TFAP2A/CYP26B1/HOXD13/TGFB2/TBX4/GRHL2/TBX5/HOXD12/HOXC10/FGF4/HOXA11/SHOX2/ALX3/LRP4/FGF8/FBN2/FGF9/PITX1/SALL4/RUNX2/BMP7/BMP4	27	5.19615
BP	GO:0030104	water homeostasis	18/2092	66/18800	0.000228242	0.00785346	0.00680184	BPIFA1/FA2H/CFTR/SCTR/CYP26B1/ABCA12/ALOXE3/TFAP2B/ALOX12B/AQP2/CLDN4/FLG/GHRHR/SCNN1G/CYP4A11/CYP4F2/ACER1/CYP11B2	18	1.41421
BP	GO:0090276	regulation of peptide hormone secretion	36/2092	177/18800	0.000241117	0.00824621	0.007142	RFX6/CHGA/SLC30A8/TRH/GIP/NEUROD1/CFTR/EPHA5/ISL1/SNAP25/EFNA5/MTNR1B/GIPR/ABCA12/IFNG/UCN3/SOX4/NKX6-1/FFAR2/TFAP2B/CD38/CNR1/GABBR1/GHRHR/KCNB1/FGB/FGA/ABAT/TFR2/ANO1/PCK2/RBP4/CRHBP/GPLD1/GCK/SYT9	36	1.66667
BP	GO:0098742	cell-cell adhesion via plasma-membrane adhesion molecules	51/2092	279/18800	0.00024507	0.00829502	0.00718427	CDH10/SLITRK1/CEACAM6/CDH18/CDH17/CLDN18/DCHS2/CLDN10/CDH9/IGSF11/GRID2/EFNA5/CDH6/TGFB2/PCDHA3/TENM3/PCDHA6/MDGA1/REG3A/NTNG1/NLGN1/CD177/DSCAML1/ROBO2/PCDHA7/DSC3/IGFN1/CDH16/GPC4/PCDHA2/CDHR4/CRB2/PCDHA5/CRTAM/CEACAM5/CLDN6/PCDH15/PCDHB6/PCDH8/PLXNB3/PCDHA8/KIRREL3/CEACAM8/CADM3/DSG2/UNC5D/CLDN4/CDH23/SELE/CDH15/ADIPOQ	51	6.0212
BP	GO:0033045	regulation of sister chromatid segregation	19/2092	72/18800	0.000246954	0.00829502	0.00718427	UBE2DNL/BUB1B/TRIP13/DLGAP5/AURKB/MAPK15/BUB1/TTK/PLK1/USP44/CENPF/UBE2C/CDC6/CENPE/CCNB1/CDT1/NDC80/KNTC1/PTTG1	19	4.3589
BP	GO:1905818	regulation of chromosome separation	19/2092	72/18800	0.000246954	0.00829502	0.00718427	UBE2DNL/BUB1B/TRIP13/DLGAP5/AURKB/MAPK15/BUB1/TTK/PLK1/USP44/CENPF/UBE2C/CDC6/CENPE/CCNB1/CDT1/NDC80/KNTC1/PTTG1	19	4.3589
BP	GO:0032892	positive regulation of organic acid transport	14/2092	45/18800	0.000251544	0.00834978	0.00723169	TRH/SYT4/AVPR1B/PLA2G4A/TNFRSF11A/IL1A/GABBR1/ACSL1/AVPR1A/ABAT/OXT/CYP4A11/KMO/CYP4F2	14	0
BP	GO:0089718	amino acid import across plasma membrane	14/2092	45/18800	0.000251544	0.00834978	0.00723169	SLC6A14/SLC6A20/KCNJ10/SLC1A5/SLC7A11/SLC6A6/GRM1/RGS2/SLC7A3/SLC6A5/RGS4/SLC6A9/SLC22A2/SLC6A13	14	2.67261
BP	GO:1901616	organic hydroxy compound catabolic process	20/2092	78/18800	0.000260909	0.00860999	0.00745706	CYP24A1/FGF23/ALDH3B2/SULT1C4/MTMR7/INPP5J/SULT1A2/HAO1/ALDH2/CYP7A1/TKFC/CYP4A11/DIO2/ADH4/CYP3A4/CYP4F2/HSD17B6/LDHD/AKR1D1/CYP39A1	20	-1.78885
BP	GO:0071248	cellular response to metal ion	38/2092	191/18800	0.000263095	0.00862502	0.00747007	SYT13/NPTX1/CER1/TFAP2A/SYT4/MMP9/NLGN1/CPNE9/ECT2/SYT15/MT1B/SLC25A24/HPCA/AQP2/ALOX5AP/DPEP1/CYBB/CPNE4/NCF1/MT1H/MT1E/MT1DP/TFR2/SLC13A5/FBP1/MT1M/ADCY1/FABP4/MT2A/CRHBP/ACER1/GPLD1/MT1G/CYP1A1/MT1X/SYT9/CYP11B2/CYP1A2	38	0
BP	GO:0000050	urea cycle	6/2092	10/18800	0.000265949	0.00862502	0.00747007	CPS1/OTC/ARG1/ASL/ASS1/SLC25A15	6	-2.44949
BP	GO:0097267	omega-hydroxylase P450 pathway	6/2092	10/18800	0.000265949	0.00862502	0.00747007	CYP4A11/CYP2C9/CYP4F2/CYP2C8/CYP1A1/CYP1A2	6	-2.44949
BP	GO:0098813	nuclear chromosome segregation	52/2092	287/18800	0.000267978	0.00864115	0.00748405	TEX15/FMN2/HFM1/UBE2DNL/KIF23/KIF2C/BUB1B/CDC20/KIF18A/TRIP13/DLGAP5/AURKB/TOP2A/KIF18B/MAPK15/BUB1/TTK/NCAPH/PLK1/HASPIN/KIF4A/USP44/NCAPG/SGO2/CENPF/NUF2/KIFC1/SYCP2/UBE2C/ECT2/CDC6/CENPE/NEK2/SHOC1/CCNB1/ESCO2/CENPK/CDT1/CDCA8/RACGAP1/NDC80/SPC25/CDCA5/EME1/FANCD2/KNTC1/SGO1/PTTG1/SYCP1/SMC1B/HORMAD2/TERB2	52	6.6564
BP	GO:0002790	peptide secretion	43/2092	225/18800	0.000272817	0.00874719	0.00757589	RFX6/CHGA/SLC30A8/TRH/GIP/NEUROD1/CFTR/EPHA5/ISL1/SNAP25/PCLO/EFNA5/MTNR1B/GIPR/ABCA12/IFNG/UCN3/EDN3/SOX4/NKX6-1/FFAR2/TFAP2B/PTPRN/ADORA1/CD38/CNR1/MC4R/GABBR1/GAL/GHRHR/MAFA/KCNB1/FGB/FGA/ABAT/TFR2/ANO1/PCK2/RBP4/CRHBP/GPLD1/GCK/SYT9	43	2.28748
BP	GO:0055078	sodium ion homeostasis	16/2092	56/18800	0.000280811	0.00895265	0.00775383	NPPB/CORIN/ATP1A4/ATP12A/TFAP2B/IL1A/TMPRSS3/ADORA1/ATP1A3/AVPR2/SCNN1G/AVPR1A/OXT/CYP4A11/CYP4F2/CYP11B2	16	0.5
BP	GO:0007091	metaphase/anaphase transition of mitotic cell cycle	17/2092	62/18800	0.000314928	0.00998391	0.00864701	UBE2DNL/BUB1B/TRIP13/DLGAP5/AURKB/BUB1/TTK/PLK1/USP44/CENPF/UBE2C/CDC6/CENPE/CCNB1/CDT1/NDC80/KNTC1	17	4.12311
BP	GO:0001505	regulation of neurotransmitter levels	41/2092	213/18800	0.000319999	0.0100214	0.00867946	CADPS/GAD2/SNAP25/PCLO/PRKCG/SYT4/SV2A/GABRA2/ADORA2B/KCNJ10/NRXN1/ASIC1/SLC44A4/UNC13A/NLGN1/SLC6A4/UNC13C/P2RY4/GAD1/SLC5A7/CHRNA6/SYNGR3/CNR1/CPLX2/CHRNA5/SLC6A5/SLC4A8/SLC38A1/GRM4/KCNMB4/CAMK2A/ABAT/KMO/SLC22A2/NOS1/SLC6A13/ADCY1/DRD1/ADRA1A/SYT9/SLC22A1	41	2.9673
BP	GO:0015721	bile acid and bile salt transport	11/2092	31/18800	0.000320433	0.0100214	0.00867946	SLC10A2/ABCB11/SLC51A/SLCO2B1/SLCO1B7/CYP7A1/ABCC11/SLCO1B3/SLC27A5/SLC10A1/FGF19	11	-2.7136
BP	GO:0051963	regulation of synapse assembly	24/2092	103/18800	0.000323743	0.0100214	0.00867946	SLITRK1/DKK1/NPTX1/LRRN1/TPBG/MUSK/EPHB3/GRID2/EFNA5/LINGO2/CBLN2/NRXN1/MDGA1/NLGN1/ROBO2/FZD1/OXTR/GPC4/VSTM5/LRRTM1/NTRK2/SLITRK5/FLRT2/OXT	24	4.49073
BP	GO:0051983	regulation of chromosome segregation	22/2092	91/18800	0.000326277	0.0100214	0.00867946	UBE2DNL/KIF2C/BUB1B/CDCA2/TRIP13/DLGAP5/AURKB/MAPK15/BUB1/TTK/PLK1/USP44/CENPF/UBE2C/MKI67/CDC6/CENPE/CCNB1/CDT1/NDC80/KNTC1/PTTG1	22	4.69042
BP	GO:0090277	positive regulation of peptide hormone secretion	22/2092	91/18800	0.000326277	0.0100214	0.00867946	RFX6/SLC30A8/TRH/GIP/CFTR/ISL1/GIPR/UCN3/SOX4/NKX6-1/CD38/GABBR1/GHRHR/FGB/FGA/ABAT/TFR2/ANO1/PCK2/RBP4/GPLD1/GCK	22	0.426401
BP	GO:0030072	peptide hormone secretion	42/2092	220/18800	0.000326765	0.0100214	0.00867946	RFX6/CHGA/SLC30A8/TRH/GIP/NEUROD1/CFTR/EPHA5/ISL1/SNAP25/PCLO/EFNA5/MTNR1B/GIPR/ABCA12/IFNG/UCN3/EDN3/SOX4/NKX6-1/FFAR2/TFAP2B/PTPRN/CD38/CNR1/MC4R/GABBR1/GAL/GHRHR/MAFA/KCNB1/FGB/FGA/ABAT/TFR2/ANO1/PCK2/RBP4/CRHBP/GPLD1/GCK/SYT9	42	2.16025
BP	GO:0007620	copulation	9/2092	22/18800	0.000330076	0.0100682	0.00872	TAC1/SLC6A4/SERPINE2/OXTR/CNR1/SEMG1/AVPR1A/ABAT/OXT	9	1
BP	GO:0046688	response to copper ion	13/2092	41/18800	0.000337168	0.0101274	0.00877124	CDK1/IL1A/MT1B/AQP2/MT1H/MT1E/MT1DP/MT1M/MT2A/LCAT/MT1G/CYP1A1/MT1X	13	-1.38675
BP	GO:0007411	axon guidance	44/2092	234/18800	0.000337378	0.0101274	0.00877124	EPHA6/SEMA3E/LAMC2/DLX5/FOXG1/CDK5R2/EPHA5/EVX1/FOXD1/SEMA3C/ISL1/EPHB3/SEMA3A/EFNA5/NRXN1/TUBB3/GAP43/VAX1/ISL2/EDN3/KIF5A/ATOH1/LHX1/LAMA1/DSCAML1/ROBO2/DPYSL5/PAX6/GFRA3/EPHA10/RELN/EPHB6/BMPR1B/NCAM1/CHL1/SEMA6A/PLXNB3/ANOS1/BMP7/UNC5D/TBR1/FLRT2/LGR6/LHX3	44	6.03023
BP	GO:0045777	positive regulation of blood pressure	12/2092	36/18800	0.000337399	0.0101274	0.00877124	TACR3/GLP1R/OXTR/ADORA1/CNR1/AVPR2/ADRA1B/AVPR1A/OXT/ADRB1/ADRA1A/CYP11B2	12	-0.57735
BP	GO:0051306	mitotic sister chromatid separation	18/2092	68/18800	0.00034174	0.0102034	0.0088371	UBE2DNL/BUB1B/TRIP13/DLGAP5/AURKB/BUB1/TTK/PLK1/USP44/CENPF/UBE2C/CDC6/CENPE/CCNB1/CDT1/NDC80/KNTC1/PTTG1	18	4.24264
BP	GO:0046887	positive regulation of hormone secretion	27/2092	122/18800	0.000346281	0.0102846	0.00890739	RFX6/SLC30A8/TRH/GIP/CFTR/ISL1/INHA/GIPR/UCN3/EDN3/SOX4/NKX6-1/SOX11/CD38/RETN/GABBR1/GAL/GHRHR/FGB/FGA/ABAT/TFR2/ANO1/PCK2/RBP4/GPLD1/GCK	27	1.34715
BP	GO:0006586	indolalkylamine metabolic process	7/2092	14/18800	0.000352962	0.0104281	0.00903171	IL4I1/GCDH/ACMSD/HAAO/TDO2/IDO2/KMO	7	-1.88982
BP	GO:0061564	axon development	78/2092	479/18800	0.000355538	0.0104495	0.00905024	EPHA6/SLITRK1/UCHL1/SEMA3E/LAMC2/NKX2-8/DLX5/FOLR1/NPTX1/FOXG1/CDK5R2/EPHA5/EVX1/FOXD1/SEMA3C/LPAR3/NEFL/ISL1/EPHB3/ATP8A2/SEMA3A/EFNA5/CHODL/APLP1/NRXN1/TUBB3/ACTBL2/GAP43/DDR1/VAX1/ISL2/KEL/NTNG1/EDN3/KIF5A/ATOH1/LHX1/LAMA1/DSCAML1/POU3F2/ROBO2/DPYSL5/PAX6/GFRA3/NKX6-1/SHOX2/KIAA0319/LRP4/IGF1R/S100B/EPHA10/RELN/GRM7/EPHB6/BMPR1B/NCAM1/CNR1/NDN/CNTNAP1/CHL1/DBN1/SEMA6A/PLXNB3/ANOS1/NTRK2/POU4F1…	78	7.92594
BP	GO:0061687	detoxification of inorganic compound	8/2092	18/18800	0.000362547	0.0106003	0.00918083	MT1B/MT1H/MT1E/MT1DP/MT1M/MT2A/MT1G/MT1X	8	-2.12132
BP	GO:0097485	neuron projection guidance	44/2092	235/18800	0.000371277	0.0107996	0.00935343	EPHA6/SEMA3E/LAMC2/DLX5/FOXG1/CDK5R2/EPHA5/EVX1/FOXD1/SEMA3C/ISL1/EPHB3/SEMA3A/EFNA5/NRXN1/TUBB3/GAP43/VAX1/ISL2/EDN3/KIF5A/ATOH1/LHX1/LAMA1/DSCAML1/ROBO2/DPYSL5/PAX6/GFRA3/EPHA10/RELN/EPHB6/BMPR1B/NCAM1/CHL1/SEMA6A/PLXNB3/ANOS1/BMP7/UNC5D/TBR1/FLRT2/LGR6/LHX3	44	6.03023
BP	GO:0022600	digestive system process	24/2092	104/18800	0.000377167	0.010903	0.00944298	TFF2/SLC5A1/NEUROD1/SLC9A4/GCNT3/MUC2/OPRK1/CRACD/TFF1/MUC6/OXTR/NPSR1/CCKBR/INAVA/TIFAB/SOX9/TFF3/APOA5/OXT/RBP4/CYP8B1/MOGAT2/HAMP/PNLIP	24	2.04124
BP	GO:0003018	vascular process in circulatory system	48/2092	263/18800	0.00038079	0.010903	0.00944298	NPPB/SLC5A1/SLC22A8/HTR1D/ATP1A4/MTNR1B/AVPR1B/LRP2/SLC6A20/ADORA2B/COMP/KEL/SLC1A5/UTS2/EDN3/SLC6A4/SLC6A6/UTS2B/SLC2A1/RGS2/SLC38A5/OXTR/ABCC1/ADRA2C/ADORA1/CD38/SLC7A3/SLC4A8/SLC38A1/KCNMB4/SLC6A9/CPS1/KNG1/FGB/SLCO2B1/AVPR2/ADRA1B/FGA/AVPR1A/ADRB1/SLC22A2/NOS1/SLC6A13/DRD1/MFSD2A/ADRA1A/CALCA/SLC22A1	48	2.02073
BP	GO:0006721	terpenoid metabolic process	23/2092	98/18800	0.00038256	0.010903	0.00944298	UGT1A8/RBP2/LRP8/CYP2W1/CYP26B1/LRP2/ADH1B/ADH1A/ALDH8A1/CYP2D6/ADH1C/BCO2/CYP26A1/CYP2C9/ADH4/CYP3A4/RBP4/TTR/CYP2C8/RDH16/CYP1A1/CYP1A2/PNLIP	23	-2.29366
BP	GO:0060349	bone morphogenesis	23/2092	98/18800	0.00038256	0.010903	0.00944298	COL2A1/FREM1/DLX5/RIPPLY2/CER1/TFAP2A/MMP13/CYP26B1/COMP/MMP16/FGF4/HOXA11/SHOX2/BMPR1B/TIFAB/SOX9/RUNX2/BMP4/GHR/ALPL/TSKU/INSIG1/IFITM5	23	2.71069
BP	GO:0051965	positive regulation of synapse assembly	17/2092	63/18800	0.000387166	0.0109788	0.00950865	SLITRK1/LRRN1/TPBG/EPHB3/GRID2/EFNA5/LINGO2/CBLN2/NRXN1/NLGN1/OXTR/VSTM5/LRRTM1/NTRK2/SLITRK5/FLRT2/OXT	17	3.63803
BP	GO:0016042	lipid catabolic process	57/2092	327/18800	0.000392193	0.0110108	0.00953636	SPHK1/CLPS/CLPSL2/CYP24A1/PLA2G2D/CLPSL1/PNLIPRP3/CYP2W1/FGF23/CYP26B1/PLBD1/PNPLA1/GLYATL2/PLA2G4D/NCEH1/HCAR1/PLA2G4A/ENPP6/PLA2G2E/PLA2G7/ADORA1/CNR1/APOC1/ECHDC2/ABCB11/CPS1/GCDH/HAO1/EHHADH/SRD5A2/CYP7A1/BCO2/APOA5/CYP26A1/CYP4A11/PCK1/CYP3A4/CYP4F2/PCK2/SLC27A2/HSD17B6/ACADL/AKR1D1/MFSD2A/ASPG/APOC3/GBA3/PLA2G2A/ACER1/GPLD1/PLCH2/CYP39A1/LRCOL1/ADIPOQ/CYP1A2/CIDEA/PNLIP	57	-1.72189
BP	GO:0140013	meiotic nuclear division	37/2092	188/18800	0.000392196	0.0110108	0.00953636	TEX15/BRDT/FMN2/PSMA8/DMRT1/CYP26B1/HFM1/BUB1B/EREG/CDC20/KIF18A/TRIP13/TOP2A/RAD54L/MAPK15/BUB1/TTK/NCAPH/PLK1/SGO2/CCNB2/NUF2/SYCP2/SHOC1/RAD51/NDC80/EME1/FANCD2/TEX19/SGO1/RAD51AP1/PTTG1/ASPM/SYCP1/DNMT3L/HORMAD2/TERB2	37	5.09637
BP	GO:0042537	benzene-containing compound metabolic process	10/2092	27/18800	0.00040213	0.0111784	0.00968156	ALDH8A1/PON3/ACSM1/SRD5A2/HAAO/AADAT/TDO2/IDO2/KMO/GSTM1	10	-3.16228
BP	GO:0071280	cellular response to copper ion	10/2092	27/18800	0.00040213	0.0111784	0.00968156	MT1B/AQP2/MT1H/MT1E/MT1DP/MT1M/MT2A/MT1G/CYP1A1/MT1X	10	-1.89737
BP	GO:0046717	acid secretion	14/2092	47/18800	0.000415901	0.0115046	0.00996404	TFF2/TRH/SLC9A4/SV2A/OXTR/CCKBR/GABBR1/ABCB11/SLC51A/ABAT/OXT/ABCB4/AGXT/SLC10A1	14	0
BP	GO:0001676	long-chain fatty acid metabolic process	25/2092	111/18800	0.000426685	0.0116883	0.0101231	GLYATL2/ALOXE3/PLA2G4A/ALOX12B/ACSM1/CYP2D6/CYP2G1P/CYP2D7/ACSL1/CYP4A11/CYP2C9/CYP3A4/CYP4F2/SLC27A2/ACADL/CYP4A22/SLC27A5/CYP2C8/GSTM1/CYP2B6/CYP1A1/CYP2A6/CYP2A7/CYP2A13/CYP1A2	25	-3.4
BP	GO:0006821	chloride transport	25/2092	111/18800	0.000426685	0.0116883	0.0101231	TTYH1/CLCA1/CFTR/PRKG2/GABRA5/ANO9/SLC26A9/GABRA2/GABRR1/FXYD3/BEST3/GABRG3/BSND/GABRA4/GABRB3/P2RY4/CLIC3/CLIC6/ANO4/GABRA3/SLC4A8/CLDN4/FXYD1/ANO3/ANO1	25	3.8
BP	GO:0048565	digestive tract development	28/2092	130/18800	0.000434633	0.0118485	0.0102619	AGR2/SFRP5/CLDN18/MIXL1/CDX2/EPHB3/SPDEF/OVOL2/SIX2/HOXD13/TGFB2/STRA6/FOXF2/SHOX2/FOXE1/OXTR/NKX3-2/FGF9/CCKBR/SOX11/PERCC1/BMP4/CPS1/OTC/ASS1/ASCL1/CYP1A1/DNAAF1	28	3.02372
BP	GO:0010669	epithelial structure maintenance	11/2092	32/18800	0.000439563	0.0119253	0.0103284	TFF2/NEUROD1/MUC2/CRACD/TFF1/MUC6/PIWIL4/INAVA/SOX9/TFF3/RBP4	11	2.7136
BP	GO:0008608	attachment of spindle microtubules to kinetochore	12/2092	37/18800	0.000449243	0.0119651	0.0103629	KIF2C/AURKB/NUF2/ECT2/CENPE/NEK2/CCNB1/CDT1/RACGAP1/NDC80/SPC25/SGO1	12	3.4641
BP	GO:0014046	dopamine secretion	12/2092	37/18800	0.000449243	0.0119651	0.0103629	SYT13/FGF20/KCNA2/SYT4/OPRK1/CHRNA6/SYT15/CNR1/GABBR1/ABAT/CHRNA4/SYT9	12	1.73205
BP	GO:0014059	regulation of dopamine secretion	12/2092	37/18800	0.000449243	0.0119651	0.0103629	SYT13/FGF20/KCNA2/SYT4/OPRK1/CHRNA6/SYT15/CNR1/GABBR1/ABAT/CHRNA4/SYT9	12	1.73205
BP	GO:0010232	vascular transport	21/2092	87/18800	0.000451635	0.0119651	0.0103629	SLC5A1/SLC22A8/ATP1A4/AVPR1B/LRP2/SLC6A20/SLC1A5/SLC6A6/SLC2A1/SLC38A5/ABCC1/SLC7A3/SLC4A8/SLC38A1/SLC6A9/SLCO2B1/AVPR1A/SLC22A2/SLC6A13/MFSD2A/SLC22A1	21	1.96396
BP	GO:0150104	transport across blood-brain barrier	21/2092	87/18800	0.000451635	0.0119651	0.0103629	SLC5A1/SLC22A8/ATP1A4/AVPR1B/LRP2/SLC6A20/SLC1A5/SLC6A6/SLC2A1/SLC38A5/ABCC1/SLC7A3/SLC4A8/SLC38A1/SLC6A9/SLCO2B1/AVPR1A/SLC22A2/SLC6A13/MFSD2A/SLC22A1	21	1.96396
BP	GO:0034754	cellular hormone metabolic process	29/2092	137/18800	0.000469754	0.012387	0.0107283	UGT1A8/AFP/CYP2W1/CYP26B1/IL4I1/ADH1B/ADH1A/CYP11A1/ALDH8A1/CYP2D6/ADH1C/SRD5A2/BCO2/UGT2B7/CYP26A1/CYP2C9/ADH4/CYP3A4/RBP4/HSD17B6/TTR/AKR1D1/CYP2C8/RDH16/CYP1A1/ESR1/CYP11B2/CYP1A2/PNLIP	29	-3.52821
BP	GO:0031638	zymogen activation	17/2092	64/18800	0.000473273	0.0124218	0.0107584	KLK1/MELTF/SERPINE2/GRIN2A/PRSS12/CLEC3B/FGB/FGA/F11/F12/NLRP6/KLKB1/HPR/F9/HP/HGFAC/KLK3	17	-1.69775
BP	GO:0006833	water transport	9/2092	23/18800	0.000489004	0.0127164	0.0110136	SLC5A1/CFTR/AQP10/SLC4A11/PDZD3/AQP2/MIP/AQP7P3/AQP8	9	1
BP	GO:0051383	kinetochore organization	9/2092	23/18800	0.000489004	0.0127164	0.0110136	DLGAP5/CENPA/CENPF/NUF2/CENPE/CENPK/CDT1/NDC80/KNTC1	9	3
BP	GO:0045165	cell fate commitment	48/2092	266/18800	0.000495987	0.0128388	0.0111196	OLIG3/WNT7B/DKK1/DLX1/NEUROD1/FOXG1/FOXN1/DLX2/ISL1/SPDEF/SIX2/CYP26B1/EYA1/TBX4/GCM1/WT1/GAP43/PTF1A/ISL2/TBX5/ATOH1/NKX6-3/HOXC10/NKX2-5/HOXA11/DSCAML1/POU3F2/PAX6/FZD7/WNT9A/FGF8/FEV/PITX1/WNT10A/MYOD1/IL23R/SOX9/ESRP1/POU4F1/RUNX2/MNX1/BMP4/SOSTDC1/TBR1/FOXP3/ASCL1/NKX6-2/LHX3	48	5.7735
BP	GO:0120254	olefinic compound metabolic process	32/2092	157/18800	0.000499362	0.0128446	0.0111247	AFP/ALOXE3/PLA2G4A/ALOX12B/ADH1B/ADH1A/CYP11A1/ALDH8A1/CYP2D6/CYP2G1P/ADH1C/CYP2D7/SRD5A2/BCO2/CYP4A11/CYP2C9/ADH4/CYP3A4/CYP4F2/RBP4/TTR/CYP4A22/CYP2C8/RDH16/CYP2B6/CYP1A1/CYP2A6/CYP11B2/CYP2A7/CYP2A13/CYP1A2/PNLIP	32	-4.24264
BP	GO:0051966	regulation of synaptic transmission, glutamatergic	18/2092	70/18800	0.000501255	0.0128446	0.0111247	DKK1/CACNG4/GRM3/NRXN1/UNC13A/NLGN1/SERPINE2/GRM1/OXTR/RELN/GRM7/CACNG5/ADORA1/CNR1/GRM4/GRIK2/KMO/DRD1	18	3.29983
BP	GO:0042391	regulation of membrane potential	70/2092	425/18800	0.000503042	0.0128446	0.0111247	KCNK2/HCN4/CFTR/HTR3A/GABRA5/POPDC3/CHRNA7/SCN1A/KCNA2/IGSF11/GRID2/ATP1A4/PMAIP1/KCND2/MTNR1B/SEZ6/MPP2/GABRA2/KCNJ10/NRXN1/GABRR1/ASIC1/UCN3/CHRNA1/CHRNA9/GABRG3/NLGN1/TBX5/GABRA4/GABRB3/KCNH2/GRIN2A/GRM1/CHRNA6/HTR3E/RELN/RYR2/SLC4A11/KCNH3/GRIN2B/ADORA1/GABRA3/CNR1/CNTNAP1/CHRNA5/NTRK2/SLC4A8/ATP1A3/GABBR1/DSG2/RGS4/GRIK2/KCNMB4/STOX1/CACNA1G/CELF4/PYCR1/TREM2/FXYD1/KCNB1/CTNNA3/BCO2/IFI6/ABA…	70	5.49805
BP	GO:0035725	sodium ion transmembrane transport	35/2092	177/18800	0.000506797	0.012846	0.0111259	SLC6A15/SLC6A14/SLC34A2/BPIFA1/HCN4/SLC5A1/SLC28A3/SCN1A/SLC6A19/WNK2/ATP1A4/SLC9A4/SLC6A20/FXYD3/SLC9A2/ASIC1/SLC6A4/SLC6A6/ATP12A/SLC4A11/FGF11/SLC24A2/SLC6A5/SLC4A8/ATP1A3/SLC6A9/CACNA1G/SLC34A3/SLC6A18/FXYD1/SLC9C2/SLC9A3/SCNN1G/NOS1/SLC6A13	35	3.54965
BP	GO:0007631	feeding behavior	24/2092	106/18800	0.00050765	0.012846	0.0111259	UCHL1/RXFP4/TRH/TACR3/ATP8A2/OPRK1/STRA6/DMBX1/BRS3/OXTR/NPSR1/CNR1/MC4R/NTRK2/RETN/POU4F1/GAL/TBR1/REN/OXT/IAPP/AGRP/DRD1/CALCA	24	2.44949
BP	GO:0003333	amino acid transmembrane transport	23/2092	100/18800	0.000520027	0.0131005	0.0113463	SLC6A15/SLC6A14/SLC7A10/SLC66A1L/SLC6A19/SLC6A20/KCNJ10/SLC1A5/SLC7A11/SLC6A6/GRM1/RGS2/SLC38A5/SLC7A3/SLC6A5/SLC38A1/RGS4/SLC6A9/SLC6A18/SLC38A4/SLC25A15/SLC22A2/SLC6A13	23	2.71069
BP	GO:0003163	sinoatrial node development	6/2092	11/18800	0.000529917	0.0132903	0.0115107	HCN4/GJB6/ISL1/SHOX2/BMP4/CACNA1G	6	2.44949
BP	GO:0019748	secondary metabolic process	16/2092	59/18800	0.000535636	0.0133154	0.0115324	UGT1A8/CYP2W1/SULT1C4/SLC7A11/TRPC1/FMO1/ACMSD/PON3/CYP2D6/CYP3A4/CYP1A1/AKR7A3/CYP2A6/CYP2A7/CYP2A13/CYP1A2	16	-1
BP	GO:0050891	multicellular organismal water homeostasis	16/2092	59/18800	0.000535636	0.0133154	0.0115324	BPIFA1/FA2H/CFTR/CYP26B1/ABCA12/ALOXE3/TFAP2B/ALOX12B/AQP2/CLDN4/FLG/SCNN1G/CYP4A11/CYP4F2/ACER1/CYP11B2	16	1.5
BP	GO:0044703	multi-organism reproductive process	39/2092	205/18800	0.000561884	0.0135314	0.0117195	OR2H2/GIP/TAC1/CORIN/HMX3/PTHLH/LDOC1/PRL/ITGA3/NDP/MMP9/ITGB4/SCGB1A1/DDR1/PNOC/RLN2/SLC6A4/ACOD1/SERPINE2/SLC2A1/RGS2/FBLN1/ITGA2/OXTR/CD38/CNR1/HAVCR2/SLC38A1/SEMG1/CLDN4/ARG1/AVPR1A/OXT/PZP/AGRP/CRHBP/CALCA/CYP1A1/ESR1	39	3.36269
BP	GO:0035270	endocrine system development	28/2092	132/18800	0.000562908	0.0135314	0.0117195	SIX3/NR0B1/PITX2/RFX6/GIP/NEUROD1/ISL1/STRA6/GIPR/WT1/NKX2-5/POU3F2/PAX6/SOX4/NKX6-1/FOXE1/FGF8/PITX1/PCSK1/INSM1/SOX9/MNX1/BMP4/GHRHR/ASCL1/CGA/NKX6-2/LHX3	28	3.40168
BP	GO:0042634	regulation of hair cycle	10/2092	28/18800	0.000563609	0.0135314	0.0117195	FA2H/FOXN1/DKK4/TGFB2/FERMT1/EPS8L3/GAL/HPSE/TSKU/TERT	10	1.89737
BP	GO:0014048	regulation of glutamate secretion	8/2092	19/18800	0.000565371	0.0135314	0.0117195	TRH/SYT4/AVPR1B/GRM7/ADORA1/GABBR1/AVPR1A/KMO	8	1.41421
BP	GO:0097501	stress response to metal ion	8/2092	19/18800	0.000565371	0.0135314	0.0117195	MT1B/MT1H/MT1E/MT1DP/MT1M/MT2A/MT1G/MT1X	8	-2.12132
BP	GO:0014075	response to amine	13/2092	43/18800	0.000565907	0.0135314	0.0117195	PPP1R1B/ASIC1/GRIN2A/RGS2/ITGA2/OXTR/CDK1/RGS4/CPS1/ARG1/ASS1/OXT/DRD1	13	0.83205
BP	GO:0033046	negative regulation of sister chromatid segregation	13/2092	43/18800	0.000565907	0.0135314	0.0117195	BUB1B/TRIP13/AURKB/BUB1/TTK/PLK1/USP44/CENPF/CCNB1/CDT1/NDC80/KNTC1/PTTG1	13	3.60555
BP	GO:0033048	negative regulation of mitotic sister chromatid segregation	13/2092	43/18800	0.000565907	0.0135314	0.0117195	BUB1B/TRIP13/AURKB/BUB1/TTK/PLK1/USP44/CENPF/CCNB1/CDT1/NDC80/KNTC1/PTTG1	13	3.60555
BP	GO:2000816	negative regulation of mitotic sister chromatid separation	13/2092	43/18800	0.000565907	0.0135314	0.0117195	BUB1B/TRIP13/AURKB/BUB1/TTK/PLK1/USP44/CENPF/CCNB1/CDT1/NDC80/KNTC1/PTTG1	13	3.60555
BP	GO:2000272	negative regulation of signaling receptor activity	17/2092	65/18800	0.000575366	0.0136995	0.0118651	DKK1/LYPD6/DKK4/CALCR/GPRC5A/LYPD1/SLC6A9/MTRNR2L8/MTRNR2L12/MTRNR2L11/MTRNR2L1/MTRNR2L9/MTRNR2L10/MTRNR2L2/MTRNR2L6/CRHBP/SPINT3	17	-0.727607
BP	GO:0007094	mitotic spindle assembly checkpoint signaling	12/2092	38/18800	0.000590761	0.0138624	0.0120061	BUB1B/TRIP13/AURKB/BUB1/TTK/PLK1/USP44/CENPF/CCNB1/CDT1/NDC80/KNTC1	12	3.4641
BP	GO:0071173	spindle assembly checkpoint signaling	12/2092	38/18800	0.000590761	0.0138624	0.0120061	BUB1B/TRIP13/AURKB/BUB1/TTK/PLK1/USP44/CENPF/CCNB1/CDT1/NDC80/KNTC1	12	3.4641
BP	GO:0071174	mitotic spindle checkpoint signaling	12/2092	38/18800	0.000590761	0.0138624	0.0120061	BUB1B/TRIP13/AURKB/BUB1/TTK/PLK1/USP44/CENPF/CCNB1/CDT1/NDC80/KNTC1	12	3.4641
BP	GO:0009111	vitamin catabolic process	7/2092	15/18800	0.000598348	0.0138624	0.0120061	CYP24A1/CYP2W1/FGF23/CYP26B1/CYP26A1/CYP3A4/CYP4F2	7	0.377964
BP	GO:0051956	negative regulation of amino acid transport	7/2092	15/18800	0.000598348	0.0138624	0.0120061	TRH/RGS2/GRM7/ADORA1/GABBR1/RGS4/ABAT	7	1.88982
BP	GO:0070365	hepatocyte differentiation	7/2092	15/18800	0.000598348	0.0138624	0.0120061	ITGA2/E2F7/E2F8/CPS1/PCK1/PCK2/CYP1A1	7	-0.377964
BP	GO:1905039	carboxylic acid transmembrane transport	31/2092	152/18800	0.000599401	0.0138624	0.0120061	SLC6A15/SLC6A14/SLC7A10/SLC66A1L/FOLR1/SLC6A19/LRP2/SLC6A20/KCNJ10/SLC1A5/SLC7A11/SLC6A6/SLC2A1/GRM1/RGS2/SLC38A5/ABCC1/SLC16A3/SLC7A3/SLC6A5/SLC38A1/RGS4/SLC6A9/SLC6A18/SLC38A4/ACSL1/SLC25A15/SLC13A5/SLC22A2/SLC6A13/SLC27A5	31	2.69408
BP	GO:0001656	metanephros development	21/2092	89/18800	0.000624413	0.0143819	0.0124561	WNT7B/FRAS1/FOXJ1/FOXD1/NPHS2/SIX2/EYA1/WT1/LHX1/HOXA11/GDF11/ROBO2/FMN1/FGF8/TFAP2B/KIF26B/AQP2/SOX9/BMP7/BMP4/ADIPOQ	21	4.14614
BP	GO:1903825	organic acid transmembrane transport	31/2092	153/18800	0.00067312	0.0154407	0.0133731	SLC6A15/SLC6A14/SLC7A10/SLC66A1L/FOLR1/SLC6A19/LRP2/SLC6A20/KCNJ10/SLC1A5/SLC7A11/SLC6A6/SLC2A1/GRM1/RGS2/SLC38A5/ABCC1/SLC16A3/SLC7A3/SLC6A5/SLC38A1/RGS4/SLC6A9/SLC6A18/SLC38A4/ACSL1/SLC25A15/SLC13A5/SLC22A2/SLC6A13/SLC27A5	31	2.69408
BP	GO:0071241	cellular response to inorganic substance	41/2092	221/18800	0.000698482	0.0159576	0.0138208	SYT13/NPTX1/CER1/TFAP2A/SYT4/MMP9/NLGN1/CPNE9/MMP3/ECT2/SYT15/MT1B/SLC25A24/RAD51/HPCA/BLM/AQP2/ALOX5AP/DPEP1/CYBB/CPNE4/NCF1/MT1H/MT1E/MT1DP/TFR2/SLC13A5/FBP1/MT1M/ADCY1/FABP4/MT2A/CRHBP/ACER1/GPLD1/MT1G/CYP1A1/MT1X/SYT9/CYP11B2/CYP1A2	41	0.468521
BP	GO:0051260	protein homooligomerization	36/2092	187/18800	0.000715686	0.0161912	0.0140231	KCNG3/KCNV1/TRPA1/KCTD8/TRPV5/KCNA2/KCND2/MPP2/KCTD19/COMP/ASIC1/SLC1A5/AQP10/PEG10/ECT2/VSTM5/POLQ/KCTD17/TRIM72/CALHM1/BLM/AQP2/GBP5/ALOX5AP/SYCP1/PRPH2/MAT1A/MIP/KCNB1/STEAP4/SHMT1/UPB1/TDO2/CTH/C9/GNMT	36	2.66667
BP	GO:0001708	cell fate specification	22/2092	96/18800	0.000717313	0.0161912	0.0140231	OLIG3/DKK1/ISL1/SIX2/EYA1/TBX4/ISL2/TBX5/ATOH1/HOXC10/HOXA11/POU3F2/PAX6/FZD7/FEV/SOX9/ESRP1/POU4F1/MNX1/TBR1/ASCL1/LHX3	22	3.83761
BP	GO:0045132	meiotic chromosome segregation	22/2092	96/18800	0.000717313	0.0161912	0.0140231	TEX15/FMN2/HFM1/BUB1B/TRIP13/TOP2A/MAPK15/BUB1/TTK/NCAPH/PLK1/SGO2/NUF2/SYCP2/SHOC1/EME1/FANCD2/SGO1/PTTG1/SYCP1/HORMAD2/TERB2	22	3.83761
BP	GO:0031577	spindle checkpoint signaling	12/2092	39/18800	0.000767854	0.0170601	0.0147756	BUB1B/TRIP13/AURKB/BUB1/TTK/PLK1/USP44/CENPF/CCNB1/CDT1/NDC80/KNTC1	12	3.4641
BP	GO:0045823	positive regulation of heart contraction	12/2092	39/18800	0.000767854	0.0170601	0.0147756	CHGA/TACR3/TGFB2/EDN3/NKX2-5/RGS2/RYR2/RGS4/ADRA1B/AVPR1A/ADRB1/ADRA1A	12	1.1547
BP	GO:0035296	regulation of tube diameter	29/2092	141/18800	0.0007679	0.0170601	0.0147756	NPPB/HTR1D/MTNR1B/AVPR1B/ADORA2B/COMP/KEL/UTS2/EDN3/SLC6A4/UTS2B/RGS2/OXTR/ADRA2C/ADORA1/CD38/KCNMB4/CPS1/KNG1/FGB/AVPR2/ADRA1B/FGA/AVPR1A/ADRB1/NOS1/DRD1/ADRA1A/CALCA	29	0.928477
BP	GO:0097746	blood vessel diameter maintenance	29/2092	141/18800	0.0007679	0.0170601	0.0147756	NPPB/HTR1D/MTNR1B/AVPR1B/ADORA2B/COMP/KEL/UTS2/EDN3/SLC6A4/UTS2B/RGS2/OXTR/ADRA2C/ADORA1/CD38/KCNMB4/CPS1/KNG1/FGB/AVPR2/ADRA1B/FGA/AVPR1A/ADRB1/NOS1/DRD1/ADRA1A/CALCA	29	0.928477
BP	GO:0006536	glutamate metabolic process	11/2092	34/18800	0.000790172	0.017486	0.0151445	GAD2/SLC7A11/GAD1/AMDHD1/AADAT/ADHFE1/FTCD/PRODH/GLS2/UROC1/TAT	11	-1.50756
BP	GO:0007613	memory	26/2092	122/18800	0.000808682	0.0177564	0.0153787	PAK5/SORCS3/KCNK2/GIP/ITPR3/CHRNA7/MUSK/ITGA3/SYT4/ASIC1/PAK6/SLC6A4/GRIN2A/S100B/OXTR/ADGRF1/RELN/SLC24A2/CNR1/MAP1A/TREM2/CPEB3/OXT/ADCY1/DRD1/TTC36	26	3.13786
BP	GO:0019730	antimicrobial humoral response	26/2092	122/18800	0.000808682	0.0177564	0.0153787	CXCL5/BPIFA1/DMBT1/DEFA5/REG3G/IGKV3-20/PGLYRP4/DEFB126/IL17F/PGC/CXCL1/REG3A/ACOD1/WFDC10A/JCHAIN/CXCL3/CXCL6/CXCL9/SEMG1/FGB/FGA/WFDC5/REG1B/HRG/ANG/KLK3	26	2.35339
BP	GO:0032024	positive regulation of insulin secretion	17/2092	67/18800	0.000837159	0.0183104	0.0158585	RFX6/SLC30A8/TRH/GIP/CFTR/ISL1/GIPR/UCN3/SOX4/NKX6-1/CD38/ABAT/ANO1/PCK2/RBP4/GPLD1/GCK	17	1.21268
BP	GO:0007189	adenylate cyclase-activating G protein-coupled receptor signaling pathway	31/2092	155/18800	0.000844784	0.0183965	0.0159331	GPR119/CHGA/GIP/PTHLH/LPAR3/GLP1R/ADORA2B/APLP1/ADGRB2/GIPR/UCN3/LPAR2/CALCR/ADGRF1/ADGRE3/ADRA2C/CXCL9/GPR161/CNR1/MC4R/LPAR1/HTR5A/GHRHR/ADRA1B/IAPP/ADRB1/ADCY1/DRD1/ADRA1A/GCGR/CALCA	31	2.33487
BP	GO:0003228	atrial cardiac muscle tissue development	8/2092	20/18800	0.000850875	0.0183965	0.0159331	HCN4/GJB6/ISL1/NKX2-5/SHOX2/BMP4/CACNA1G/BMP10	8	2.12132
BP	GO:0042359	vitamin D metabolic process	8/2092	20/18800	0.000850875	0.0183965	0.0159331	CYP24A1/FGF23/LRP2/IFNG/GFI1/CYP11A1/CYP3A4/CYP1A1	8	0.707107
BP	GO:0035150	regulation of tube size	29/2092	142/18800	0.000864352	0.0186166	0.0161237	NPPB/HTR1D/MTNR1B/AVPR1B/ADORA2B/COMP/KEL/UTS2/EDN3/SLC6A4/UTS2B/RGS2/OXTR/ADRA2C/ADORA1/CD38/KCNMB4/CPS1/KNG1/FGB/AVPR2/ADRA1B/FGA/AVPR1A/ADRB1/NOS1/DRD1/ADRA1A/CALCA	29	0.928477
BP	GO:0051985	negative regulation of chromosome segregation	13/2092	45/18800	0.000913613	0.0195285	0.0169135	BUB1B/TRIP13/AURKB/BUB1/TTK/PLK1/USP44/CENPF/CCNB1/CDT1/NDC80/KNTC1/PTTG1	13	3.60555
BP	GO:1905819	negative regulation of chromosome separation	13/2092	45/18800	0.000913613	0.0195285	0.0169135	BUB1B/TRIP13/AURKB/BUB1/TTK/PLK1/USP44/CENPF/CCNB1/CDT1/NDC80/KNTC1/PTTG1	13	3.60555
BP	GO:0007548	sex differentiation	49/2092	281/18800	0.000957719	0.0203685	0.017641	AFP/NR0B1/NHLH2/LHX8/TNFAIP6/DMRT2/DMRT1/PCYT1B/SEMA3A/INHA/HOXD13/LRP2/TGFB2/STRA6/WT1/EREG/IRX5/KIF18A/LHX1/TSPY1/HOXA11/ROBO2/FOXF2/FGF8/CENPI/FGF9/SYCP2/IL1A/PRPS1L1/ZFP42/BMPR1B/PTPRN/AMH/LHFPL2/TIFAB/TYRO3/SOX9/TSPY10/RETN/TEX19/ASPM/TFAP2C/CDKL2/REN/GPR149/SRD5A2/RBP4/ANG/ESR1	49	5.28571
BP	GO:0001867	complement activation, lectin pathway	6/2092	12/18800	0.00096013	0.0203685	0.017641	COLEC10/MBL2/SERPING1/FCN3/MASP2/FCN2	6	-2.44949
BP	GO:0045841	negative regulation of mitotic metaphase/anaphase transition	12/2092	40/18800	0.000987171	0.0206316	0.0178689	BUB1B/TRIP13/AURKB/BUB1/TTK/PLK1/USP44/CENPF/CCNB1/CDT1/NDC80/KNTC1	12	3.4641
BP	GO:0051955	regulation of amino acid transport	12/2092	40/18800	0.000987171	0.0206316	0.0178689	TRH/SYT4/SV2A/AVPR1B/RGS2/GRM7/ADORA1/GABBR1/RGS4/AVPR1A/ABAT/KMO	12	1.73205
BP	GO:1903524	positive regulation of blood circulation	12/2092	40/18800	0.000987171	0.0206316	0.0178689	CHGA/TACR3/TGFB2/EDN3/NKX2-5/RGS2/RYR2/RGS4/ADRA1B/AVPR1A/ADRB1/ADRA1A	12	1.1547
BP	GO:0009953	dorsal/ventral pattern formation	21/2092	92/18800	0.000989924	0.0206316	0.0178689	SIX3/SP8/FOXG1/HOXD11/RFX4/CER1/OVOL2/LHX1/HOXA11/DSCAML1/PAX6/LRP4/FGF8/BMPR1B/GPR161/BMP4/SOSTDC1/MDFI/TLL2/ASCL1/LHX3	21	3.7097
BP	GO:0030900	forebrain development	62/2092	376/18800	0.000990815	0.0206316	0.0178689	WNT7B/SIX3/NR0B1/PITX2/DKK1/NRG3/SSTR3/NHLH2/LHX8/DLX5/DLX1/NEUROD1/FOXG1/ANXA3/CDK5R2/EPHA5/LRP8/DLX2/RFX4/NEFL/ISL1/EPHB3/SEMA3A/IGF2BP1/LRP2/APLP1/MDGA1/ATOH1/LHX1/SLC7A11/POU3F2/ROBO2/PAX6/SLC2A1/CHD5/FGF8/IGF1R/OXTR/RELN/PITX1/WDR62/PCSK1/TYRO3/STIL/NTRK2/POU4F1/KIRREL3/ASPM/FOXB1/BMP4/HTR5A/TBR1/GHRHR/BMERB1/AVPR2/SRD5A2/TSKU/AVPR1A/ASCL1/DRD1/MFSD2A/LHX3	62	5.33401
BP	GO:0014047	glutamate secretion	9/2092	25/18800	0.000994593	0.0206341	0.0178711	TRH/SYT4/AVPR1B/GRM7/ADORA1/NTRK2/GABBR1/AVPR1A/KMO	9	1.66667
BP	GO:0006869	lipid transport	64/2092	391/18800	0.00100543	0.0207826	0.0179997	XKR4/RBP2/CFTR/STARD6/PLA2G2D/ATP8A2/ANO9/FABP6/AVPR1B/STRA6/XKR5/ABCA12/SLC10A2/SLC2A1/PMP2/PLA2G4A/TNFRSF11A/DISP3/IL1A/PLA2G2E/PITPNM3/ABCC1/ANO4/SYK/PLTP/RETN/ATP10B/GAL/XKR6/APOC1/ABCB11/RBP5/TTPA/SLC51A/SLCO2B1/SLCO1B7/REN/ANO3/ACSL1/CYP7A1/APOA5/APOL5/OXT/ABCC11/CYP4A11/SLCO1B3/ABCB4/CYP4F2/SLC27A2/RBP4/FABP4/MFSD2A/CYP8B1/APOC3/SLC27A5/PLA2G2A/LCAT/LPA/SLC10A1/APOF/FGF19/CFHR4/ADIPOQ/PNLIP	64	-0.75
BP	GO:0050954	sensory perception of mechanical stimulus	34/2092	177/18800	0.00103023	0.0212175	0.0183763	MYO3A/LHFPL3/COL2A1/GJB6/PAX3/COL11A1/GABRA5/TRPA1/SCN1A/USH1C/TFAP2A/EYA1/LRP2/OTOG/ATP6V0A4/OTOGL/ROR1/COL11A2/CHRNA9/SERPINE2/DCDC2/ITGA2/SLC52A3/BIRC5/GRM7/EYA4/PKHD1L1/CEMIP/TMPRSS3/PCDH15/SOBP/CDH23/ESPNL/P2RX2	34	4.80196
BP	GO:0051873	killing by host of symbiont cells	10/2092	30/18800	0.00104795	0.0214259	0.0185569	DEFA5/REG3G/TREM1/CXCL6/CFHR2/CFHR5/ARG1/MBL2/NLRP6/HRG	10	-0.632456
BP	GO:0140058	neuron projection arborization	10/2092	30/18800	0.00104795	0.0214259	0.0185569	TPBG/CHRNA7/SEMA3A/ZNF365/IGF2BP1/LRP2/PAK6/NTNG1/NLGN1/MFSD2A	10	2.52982
BP	GO:0021537	telencephalon development	44/2092	247/18800	0.00108979	0.0222011	0.0192282	SIX3/NRG3/DLX5/DLX1/NEUROD1/FOXG1/ANXA3/CDK5R2/EPHA5/LRP8/DLX2/RFX4/NEFL/EPHB3/SEMA3A/IGF2BP1/MDGA1/ATOH1/LHX1/SLC7A11/POU3F2/ROBO2/PAX6/SLC2A1/FGF8/IGF1R/OXTR/RELN/WDR62/NTRK2/KIRREL3/ASPM/FOXB1/BMP4/HTR5A/TBR1/BMERB1/AVPR2/SRD5A2/TSKU/AVPR1A/ASCL1/DRD1/MFSD2A	44	4.22116
BP	GO:0060350	endochondral bone morphogenesis	15/2092	57/18800	0.00110996	0.0225306	0.0195136	COL2A1/DLX5/CER1/MMP13/COMP/MMP16/HOXA11/SHOX2/BMPR1B/SOX9/RUNX2/BMP4/GHR/ALPL/TSKU	15	2.32379
BP	GO:0021517	ventral spinal cord development	13/2092	46/18800	0.00114552	0.0229517	0.0198783	OLIG3/LRP8/ISL1/ISL2/HOXC10/LHX1/PAX6/SOX4/RELN/VSTM5/MNX1/ASCL1/LHX3	13	2.49615
BP	GO:0033047	regulation of mitotic sister chromatid segregation	13/2092	46/18800	0.00114552	0.0229517	0.0198783	BUB1B/TRIP13/AURKB/BUB1/TTK/PLK1/USP44/CENPF/CCNB1/CDT1/NDC80/KNTC1/PTTG1	13	3.60555
BP	GO:0048806	genitalia development	13/2092	46/18800	0.00114552	0.0229517	0.0198783	HOXD13/LRP2/STRA6/WT1/LHX1/FOXF2/FGF8/SYCP2/TIFAB/TYRO3/SRD5A2/RBP4/ESR1	13	1.94145
BP	GO:0060993	kidney morphogenesis	21/2092	93/18800	0.00114697	0.0229517	0.0198783	WNT7B/FRAS1/FOXJ1/HOXD11/FOXD1/NPNT/SIX2/GCNT3/EYA1/GCNT1/WT1/LHX1/HOXA11/SOX4/FMN1/FGF8/KIF26B/ADAMTS16/SOX9/BMP7/BMP4	21	4.58258
BP	GO:0050795	regulation of behavior	17/2092	69/18800	0.00119433	0.0237863	0.0206011	RXFP4/TACR3/HTR1D/KCNA2/MTNR1B/OPRK1/STRA6/NLGN1/RELN/NPSR1/ADORA1/CNR1/MC4R/RETN/GHRHR/ADRB1/AGRP	17	2.66789
BP	GO:0031016	pancreas development	19/2092	81/18800	0.00119711	0.0237863	0.0206011	RFX6/GIP/NEUROD1/ISL1/GIPR/IGF2/PTF1A/GDF11/PAX6/SOX4/NKX6-1/NKX3-2/PCSK1/INSM1/SOX9/MNX1/BMP4/NKX6-2/DNAAF1	19	3.44124
BP	GO:0006067	ethanol metabolic process	8/2092	21/18800	0.00124137	0.0244932	0.0212134	ALDH3B2/SULT1C4/SULT1A2/ADH1B/ADH1A/ADH1C/ALDH2/ADH4	8	-1.41421
BP	GO:0033762	response to glucagon	8/2092	21/18800	0.00124137	0.0244932	0.0212134	GLP1R/GLP2R/CPS1/ARG1/ASS1/PCK1/PFKFB1/GCGR	8	-1.41421
BP	GO:0021983	pituitary gland development	12/2092	41/18800	0.00125614	0.024692	0.0213856	SIX3/NR0B1/PITX2/ISL1/POU3F2/PAX6/FGF8/PITX1/PCSK1/BMP4/GHRHR/LHX3	12	2.3094
BP	GO:0030073	insulin secretion	34/2092	179/18800	0.0012602	0.024692	0.0213856	RFX6/CHGA/SLC30A8/TRH/GIP/NEUROD1/CFTR/EPHA5/ISL1/SNAP25/PCLO/EFNA5/MTNR1B/GIPR/ABCA12/IFNG/UCN3/SOX4/NKX6-1/TFAP2B/PTPRN/CD38/CNR1/MC4R/GAL/MAFA/KCNB1/ABAT/ANO1/PCK2/RBP4/GPLD1/GCK/SYT9	34	2.74398
BP	GO:0050905	neuromuscular process	30/2092	152/18800	0.00126609	0.0247216	0.0214112	IGDCC3/UCHL1/HMX3/SCN1A/USH1C/NEFL/ATP8A2/TNNT1/GRID2/STAC2/JSRP1/STRA6/NRXN1/COMP/CHRNA1/HOXC10/GRIN2A/TNNC1/STAC/TIFAB/PCDH15/CNTNAP1/POU4F1/MAP1A/TNNI3/CDH23/ASCL1/DRD1/TCAP/NKX6-2	30	3.65148
BP	GO:1903046	meiotic cell cycle process	38/2092	207/18800	0.0013111	0.0255122	0.022096	TEX15/BRDT/FMN2/PSMA8/DMRT1/CYP26B1/HFM1/BUB1B/EREG/CDC20/KIF18A/TRIP13/TOP2A/RAD54L/MAPK15/BUB1/TTK/NCAPH/PLK1/CDC25A/SGO2/CCNB2/NUF2/SYCP2/SHOC1/RAD51/NDC80/EME1/FANCD2/TEX19/SGO1/RAD51AP1/PTTG1/ASPM/SYCP1/DNMT3L/HORMAD2/TERB2	38	5.19109
BP	GO:0035249	synaptic transmission, glutamatergic	21/2092	94/18800	0.0013249	0.0256922	0.0222518	DKK1/CACNG4/GRM3/GRID2/NRXN1/GRIA2/UNC13A/NLGN1/SERPINE2/UNC13C/GRM1/OXTR/RELN/GRM7/CACNG5/ADORA1/CNR1/GRM4/GRIK2/KMO/DRD1	21	3.7097
BP	GO:0010469	regulation of signaling receptor activity	33/2092	173/18800	0.00136822	0.0262515	0.0227362	DKK1/CACNG4/NPTX1/LYPD6/LDOC1/DKK4/IFNG/EREG/NLGN1/TGFA/CALCR/RELN/CACNG5/GPRC5A/ADRA2C/LYPD1/ADORA1/DLGAP1/SLC6A9/BICD1/NCF1/MTRNR2L8/MTRNR2L12/MTRNR2L11/MTRNR2L1/MTRNR2L9/MTRNR2L10/MTRNR2L2/MTRNR2L6/CRHBP/CGA/DLGAP2/SPINT3	33	1.5667
BP	GO:0071772	response to BMP	33/2092	173/18800	0.00136822	0.0262515	0.0227362	DKK1/COL2A1/SFRP5/TNFAIP6/DLX5/DLX1/FOXD1/CER1/ITGA3/SPINT1/LRP2/TGFB2/COMP/FZD1/TFAP2B/DAND5/ELAPOR2/SPINT2/LEFTY1/SOX11/LEFTY2/BMPR1B/CRB2/CHRDL1/SOX9/SOST/SULF1/RUNX2/BMP7/BMP4/SOSTDC1/TMPRSS6/BMP10	33	5.04825
BP	GO:0071773	cellular response to BMP stimulus	33/2092	173/18800	0.00136822	0.0262515	0.0227362	DKK1/COL2A1/SFRP5/TNFAIP6/DLX5/DLX1/FOXD1/CER1/ITGA3/SPINT1/LRP2/TGFB2/COMP/FZD1/TFAP2B/DAND5/ELAPOR2/SPINT2/LEFTY1/SOX11/LEFTY2/BMPR1B/CRB2/CHRDL1/SOX9/SOST/SULF1/RUNX2/BMP7/BMP4/SOSTDC1/TMPRSS6/BMP10	33	5.04825
BP	GO:0060706	cell differentiation involved in embryonic placenta development	9/2092	26/18800	0.00137235	0.0262515	0.0227362	KRT19/GCM1/GRHL2/SPINT2/E2F7/E2F8/MDFI/PLK4/PLG	9	2.33333
BP	GO:0008652	cellular amino acid biosynthetic process	18/2092	76/18800	0.00141639	0.0269161	0.0233118	GAD1/BCAT1/PYCR1/CPS1/OTC/AGXT2/AASS/SHMT1/ASL/ASS1/UPB1/SDSL/ABAT/CTH/BHMT/AGXT/GLS2/SDS	18	-2.82843
BP	GO:0042698	ovulation cycle	17/2092	70/18800	0.00141664	0.0269161	0.0233118	AFP/NHLH2/TNFAIP6/TGFB2/OPRK1/EREG/GDF10/ROBO2/IGF1R/OXTR/BMPR1B/PTPRN/AMH/TYRO3/RETN/GPR149/ESR1	17	3.15296
BP	GO:0072330	monocarboxylic acid biosynthetic process	39/2092	215/18800	0.00143702	0.0272118	0.0235679	FA2H/GIP/ELOVL4/ELOVL7/ALOXE3/PLA2G4A/ALOX12B/HACD1/SCD5/APOC1/ABCB11/ACMSD/ALDH8A1/ACSM1/CYP2D6/CYP7A1/AVPR1A/APOA5/ACSM2B/CYP2C9/CYP3A4/KMO/SLC27A2/INSIG1/ACSM5/ACADL/ACSM2A/AKR1D1/CYP8B1/APOC3/SLC27A5/CYP2C8/GSTM1/CYP39A1/CYP1A1/SDS/FGF19/TECRL/CYP1A2	39	-3.36269
BP	GO:0009404	toxin metabolic process	7/2092	17/18800	0.00147909	0.0276375	0.0239366	CYP2W1/FMO1/CYP3A4/CYP1A1/AKR7A3/CYP2A13/CYP1A2	7	-1.13389
BP	GO:0042481	regulation of odontogenesis	7/2092	17/18800	0.00147909	0.0276375	0.0239366	APCDD1/PAX9/FGF8/WNT10A/SP6/RUNX2/BMP4	7	2.64575
BP	GO:0060192	negative regulation of lipase activity	7/2092	17/18800	0.00147909	0.0276375	0.0239366	ANXA8L1/RGS2/ANXA8/HDAC9/BICD1/APOC1/APOC3	7	1.13389
BP	GO:0072376	protein activation cascade	7/2092	17/18800	0.00147909	0.0276375	0.0239366	FBLN1/F13B/FGB/FGA/F12/KLKB1/SERPINC1	7	-1.88982
BP	GO:0050796	regulation of insulin secretion	29/2092	147/18800	0.00152198	0.0283244	0.0245316	RFX6/CHGA/SLC30A8/TRH/GIP/NEUROD1/CFTR/EPHA5/ISL1/SNAP25/EFNA5/MTNR1B/GIPR/ABCA12/IFNG/UCN3/SOX4/NKX6-1/TFAP2B/CD38/CNR1/KCNB1/ABAT/ANO1/PCK2/RBP4/GPLD1/GCK/SYT9	29	2.41404
BP	GO:0003073	regulation of systemic arterial blood pressure	21/2092	95/18800	0.00152589	0.0283244	0.0245316	NPPB/CORIN/KLK1/AVPR1B/EDN3/OXTR/ADAMTS16/ADORA1/TNNI3/AVPR2/REN/ADRA1B/AVPR1A/CYP4A11/ADRB1/CYP4F2/ADRA1A/CALCA/CYP11B2/P2RX2/KLK3	21	-0.654654
BP	GO:0043090	amino acid import	14/2092	53/18800	0.00154455	0.0285767	0.0247501	SLC6A14/SLC6A20/KCNJ10/SLC1A5/SLC7A11/SLC6A6/GRM1/RGS2/SLC7A3/SLC6A5/RGS4/SLC6A9/SLC22A2/SLC6A13	14	2.67261
BP	GO:0043270	positive regulation of ion transport	47/2092	273/18800	0.00157678	0.0289084	0.0250374	TRH/CACNG4/LRRC38/CFTR/WNK2/CD19/STAC2/SYT4/AVPR1B/OPRK1/IFNG/EDN3/SLC6A4/G6PD/NKX2-5/KCNH2/CALCR/PLA2G4A/TNFRSF11A/TRPC1/RELN/ATP2C2/NPSR1/IL1A/RYR2/STAC/CEMIP/CXCL9/ADORA1/PIRT/GABBR1/XCL1/GAL/SLC6A9/TREM2/ABCB11/FXYD1/CAMK2A/AVPR1A/ABAT/OXT/CYP4A11/KMO/NOS1/CYP4F2/DRD1/P2RX2	47	3.35489
BP	GO:0051781	positive regulation of cell division	20/2092	89/18800	0.00158207	0.0289084	0.0250374	FGF5/TGFB2/PROK1/IGF2/KIF23/EREG/TGFA/FGF4/AURKB/FGF8/IGF1R/RXFP3/FGF9/IL1A/ECT2/CDC6/RACGAP1/CXCR5/VEGFD/MACC1	20	4.47214
BP	GO:0030574	collagen catabolic process	12/2092	42/18800	0.00158297	0.0289084	0.0250374	MMP12/MMP10/MMP1/MMP7/MMP13/MMP9/MMP16/MMP8/MMP3/KLK6/MMP11/TMPRSS6	12	2.88675
BP	GO:1902100	negative regulation of metaphase/anaphase transition of cell cycle	12/2092	42/18800	0.00158297	0.0289084	0.0250374	BUB1B/TRIP13/AURKB/BUB1/TTK/PLK1/USP44/CENPF/CCNB1/CDT1/NDC80/KNTC1	12	3.4641
BP	GO:0015816	glycine transport	6/2092	13/18800	0.00161575	0.0293173	0.0253916	SLC6A20/RGS2/SLC38A5/SLC6A5/RGS4/SLC6A9	6	2.44949
BP	GO:0033604	negative regulation of catecholamine secretion	6/2092	13/18800	0.00161575	0.0293173	0.0253916	CHGA/SYT4/ADRA2C/CNR1/GABBR1/ABAT	6	1.63299
BP	GO:0045921	positive regulation of exocytosis	19/2092	83/18800	0.00162792	0.0294434	0.0255008	CADPS/CDK5R2/CFTR/SYT4/ADORA2B/IFNG/NLGN1/CD177/KLRC2/UNC13D/RAB27B/SYK/CNR1/SLC4A8/CACNA1G/KCNB1/FGB/FGA/SYT9	19	2.52357
BP	GO:0015698	inorganic anion transport	34/2092	182/18800	0.00168876	0.0304463	0.0263693	SLC34A2/TTYH1/CLCA1/SLC22A8/CFTR/PRKG2/GABRA5/ANO9/FGF23/SLC26A9/GABRA2/GABRR1/FXYD3/SLC13A1/BEST3/GABRG3/BSND/GABRA4/GABRB3/P2RY4/CLIC3/CLIC6/SLC4A11/ABCC1/ANO4/GABRA3/RACGAP1/SLC4A8/SLC34A3/CLDN4/FXYD1/ANO3/ABCC11/ANO1	34	4.45896
BP	GO:0032094	response to food	11/2092	37/18800	0.00172522	0.0310045	0.0268528	GAST/CLPS/CLPSL2/CLPSL1/PRKCG/G6PD/CPS1/GHR/OXT/CYP1A1/LRCOL1	11	0.301511
BP	GO:0043588	skin development	50/2092	296/18800	0.00173459	0.031074	0.026913	FRAS1/DKK1/REG3G/FA2H/APCDD1/FOXN1/KRT75/KRT80/ATP8A2/KRT4/OVOL2/ITGA3/ITGB6/CYP26B1/GJB3/DKK4/TGFB2/ZBED2/SOX21/ITGB4/ABCA12/COMP/GRHL2/ALOXE3/EREG/REG3A/LCE1F/TNFRSF19/PAX6/LRP4/FOXE1/ITGA2/TFAP2B/ALOX12B/FERMT1/IL1A/WNT10A/KRT25/SOX9/FOXQ1/LTB/ADAM9/GAL/SOSTDC1/HPSE/CLDN4/KRT79/FLG/ACER1/SPRR2G	50	6.50538
BP	GO:0006268	DNA unwinding involved in DNA replication	8/2092	22/18800	0.00176211	0.0312691	0.027082	GINS1/MCM2/RAD51/BLM/MCM6/GINS4/CDC45/HMGA1	8	2.82843
BP	GO:0032303	regulation of icosanoid secretion	8/2092	22/18800	0.00176211	0.0312691	0.027082	AVPR1B/PLA2G4A/TNFRSF11A/IL1A/SYK/OXT/CYP4A11/CYP4F2	8	0.707107
BP	GO:0032891	negative regulation of organic acid transport	8/2092	22/18800	0.00176211	0.0312691	0.027082	TRH/RGS2/GRM7/ADORA1/GABBR1/RGS4/ABAT/CYP4F2	8	1.41421
BP	GO:0048593	camera-type eye morphogenesis	25/2092	122/18800	0.00180478	0.0317986	0.0275405	SIX3/PITX2/PROM1/USH1C/TFAP2A/ATP8A2/STRA6/TENM3/PTF1A/LHX1/GDF11/FOXF2/PAX6/WNT9A/IGFN1/TFAP2B/SOX11/CRB2/SOX9/NTRK2/BMP7/BMP4/TSKU/RBP4/MFSD2A	25	3.8
BP	GO:0006766	vitamin metabolic process	23/2092	109/18800	0.00180572	0.0317986	0.0275405	RBP2/FOLR1/TKTL1/CYP24A1/CYP2W1/FGF23/CYP26B1/LRP2/IFNG/SLC2A1/SLC52A3/ABCC1/GFI1/PLTP/TTPA/CYP11A1/ALPL/SHMT1/CYP26A1/CYP3A4/CYP4F2/NNMT/CYP1A1	23	1.04257
BP	GO:0007059	chromosome segregation	57/2092	348/18800	0.00180885	0.0317986	0.0275405	TEX15/FMN2/HFM1/UBE2DNL/KIF23/KIF2C/BUB1B/CDC20/KIF18A/CDCA2/TRIP13/DLGAP5/AURKB/TOP2A/KIF18B/MAPK15/BUB1/TTK/NCAPH/PLK1/HASPIN/KIF4A/USP44/NCAPG/SGO2/CENPF/NUF2/KIFC1/SYCP2/UBE2C/ECT2/MKI67/HJURP/CDC6/CENPE/NEK2/SHOC1/CCNB1/ESCO2/CENPK/CDT1/CDCA8/RACGAP1/SKA1/NDC80/SPC25/CDCA5/EME1/FANCD2/KNTC1/SGO1/PTTG1/SKA3/SYCP1/SMC1B/HORMAD2/TERB2	57	7.02002
BP	GO:0002063	chondrocyte development	10/2092	32/18800	0.00182839	0.031943	0.0276656	COL11A1/PTHLH/RFLNA/COMP/SHOX2/BMPR1B/SOX9/SULF1/RUNX2/TSKU	10	2.52982
BP	GO:0003338	metanephros morphogenesis	10/2092	32/18800	0.00182839	0.031943	0.0276656	WNT7B/FRAS1/FOXJ1/SIX2/WT1/LHX1/FMN1/KIF26B/SOX9/BMP4	10	3.16228
BP	GO:2000241	regulation of reproductive process	33/2092	176/18800	0.00183914	0.0320318	0.0277425	SPINK13/TACR3/PSMA8/DMRT1/SEMA3A/HOXD13/GCM1/WT1/NLRP5/CDC20/ZP1/TRIP13/MAPK15/TTK/CDC25A/OXTR/IL1A/ASTL/AMH/LHFPL2/CNR1/SOX9/SULF1/RETN/SEMG1/BMP7/RAD51AP1/ASPM/BMP4/GPR149/OXT/TPPP2/ESR1	33	4.35194
BP	GO:0006706	steroid catabolic process	9/2092	27/18800	0.00185746	0.0322513	0.0279326	CYP24A1/FGF23/SRD5A2/CYP7A1/CYP3A4/HSD17B6/AKR1D1/CYP39A1/CYP1A2	9	-1.66667
BP	GO:0051346	negative regulation of hydrolase activity	60/2092	371/18800	0.00189588	0.0328173	0.0284228	CST8/ITIH5/PPP1R1B/SERPINB4/SPINK13/CST1/SERPINB7/PCSK1N/CST4/BIRC7/PPP1R14D/SPINK4/SPINT1/TGFB2/MMP9/NLRP7/CST6/SERPINE2/WFDC10A/SERPINB11/SERPINI1/ANXA8L1/RGS2/CST2/COL28A1/BIRC5/PLAUR/SERPINI2/CD27/SPINT2/ANXA8/HDAC9/SERPINB3/PAPLN/CRB2/LCN1/DPEP1/PLXNB3/ANOS1/PTTG1/BICD1/APOC1/KNG1/CAMK2A/SERPING1/SERPINA4/IFI6/WFDC5/PZP/NOS1/SMR3A/SERPINC1/HRG/FETUB/APOC3/SERPINA11/SPINT3/LPA/C3P1/SPOCK3	60	2.84019
BP	GO:0007605	sensory perception of sound	30/2092	156/18800	0.00193363	0.0333684	0.0289002	MYO3A/LHFPL3/COL2A1/GJB6/PAX3/COL11A1/GABRA5/USH1C/TFAP2A/EYA1/LRP2/OTOG/ATP6V0A4/OTOGL/ROR1/COL11A2/CHRNA9/DCDC2/SLC52A3/BIRC5/GRM7/EYA4/PKHD1L1/CEMIP/TMPRSS3/PCDH15/SOBP/CDH23/ESPNL/P2RX2	30	4.38178
BP	GO:0098656	anion transmembrane transport	43/2092	247/18800	0.00195435	0.0336232	0.0291209	SLC66A1L/FOLR1/SLC22A8/CFTR/GABRA5/ANO9/SLC9A4/SLC26A9/GABRA2/LRP2/SLC6A20/KCNJ10/GABRR1/SLC9A2/SLC44A4/SLC13A1/SLC1A5/GABRG3/GABRA4/GABRB3/SLC7A11/GRM1/RGS2/SLC38A5/SLC4A11/ABCC1/SLC24A2/ANO4/SLC16A3/GABRA3/SLC7A3/SLC6A5/SLC4A8/RGS4/SLC6A9/SLC9C2/SLC9A3/ANO3/SLC25A15/SLC13A5/ANO1/SLC22A2/SLC6A13	43	4.11746
BP	GO:0061982	meiosis I cell cycle process	27/2092	136/18800	0.00197271	0.033801	0.0292749	TEX15/BRDT/FMN2/PSMA8/DMRT1/HFM1/TRIP13/TOP2A/RAD54L/MAPK15/PLK1/CDC25A/SGO2/CCNB2/SYCP2/SHOC1/RAD51/NDC80/EME1/FANCD2/TEX19/SGO1/RAD51AP1/PTTG1/SYCP1/DNMT3L/TERB2	27	4.42635
BP	GO:2001222	regulation of neuron migration	12/2092	43/18800	0.00197667	0.033801	0.0292749	NRG3/SEMA3A/NTNG1/NKX6-1/RELN/IGSF10/WDR62/SEMA6A/UNC5D/FLRT2/CAMK2A/CAMK2B	12	2.3094
BP	GO:0048167	regulation of synaptic plasticity	36/2092	198/18800	0.00205268	0.0349948	0.0303087	SORCS3/GIP/ITPR3/CHRNA7/SNAP25/SCTR/IGSF11/GRID2/PRKCG/SYT4/MPP2/CALB2/KCNJ10/ACP4/CDC20/SERPINE2/UNC13C/GRIN2A/S100B/RELN/SLC24A2/LRRTM1/GRIN2B/ADORA1/CD38/DBN1/CPLX2/NTRK2/GRIK2/MAP1A/CAMK2A/CAMK2B/KCNB1/CPEB3/ADCY1/DRD1	36	4
BP	GO:0007093	mitotic cell cycle checkpoint signaling	26/2092	130/18800	0.0021229	0.0360829	0.0312511	HMGA2/MUC1/BUB1B/STK33/TICRR/TRIP13/AURKB/GTSE1/BUB1/CLSPN/TTK/ORC1/PLK1/USP44/CDK1/CHEK1/CENPF/CDC6/CCNB1/CDT1/BLM/NDC80/DTL/EME1/FANCD2/KNTC1	26	5.09902
BP	GO:0072503	cellular divalent inorganic cation homeostasis	76/2092	494/18800	0.00213943	0.0362546	0.0313999	SLC30A8/SLC30A3/TAC1/ITPR3/TRPV6/TRPA1/LPAR3/CHRNA7/CD19/TRPV5/SV2A/CCR3/GLP1R/MTNR1B/AVPR1B/JSRP1/CALB2/GIPR/MCOLN3/KEL/PKHD1/CHRNA9/EDN3/P2RY4/CCR8/GRIN2A/LPAR2/UBASH3B/GRM1/TRPC7/CALCR/TRPC1/OXTR/MCOLN2/ATP2C2/CCL7/NPSR1/CCKBR/RYR2/MT1B/KCTD17/SLC24A2/CEMIP/MS4A1/GRIN2B/CXCL9/ADORA1/CD38/CNR1/CXCR5/XCL1/P2RY10/LPAR1/GRIK2/MCUB/TNNI3/CDH23/KNG1/MT1H/MT1E/MT1DP/ADRA1B/AVPR1A/OXT/IAPP/NOS1/MT1M/D…	76	4.12948
BP	GO:1900047	negative regulation of hemostasis	13/2092	49/18800	0.00215245	0.0363661	0.0314965	COMP/SERPINE2/UBASH3B/KNG1/SERPING1/FGB/FGA/F11/PLG/F12/ABAT/KLKB1/HRG	13	-1.94145
BP	GO:0030540	female genitalia development	7/2092	18/18800	0.00218962	0.0368837	0.0319447	LRP2/STRA6/LHX1/TYRO3/SRD5A2/RBP4/ESR1	7	0.377964
BP	GO:0044706	multi-multicellular organism process	38/2092	213/18800	0.00222713	0.0374039	0.0323953	GIP/TAC1/CORIN/HMX3/PTHLH/LDOC1/PRL/ITGA3/NDP/MMP9/ITGB4/SCGB1A1/DDR1/PNOC/RLN2/SLC6A4/ACOD1/SERPINE2/SLC2A1/RGS2/FBLN1/ITGA2/OXTR/CD38/CNR1/HAVCR2/SLC38A1/SEMG1/CLDN4/ARG1/AVPR1A/OXT/PZP/AGRP/CRHBP/CALCA/CYP1A1/ESR1	38	3.24443
BP	GO:0061844	antimicrobial humoral immune response mediated by antimicrobial peptide	18/2092	79/18800	0.00225303	0.0377266	0.0326748	CXCL5/BPIFA1/DEFA5/REG3G/PGLYRP4/DEFB126/IL17F/PGC/CXCL1/REG3A/CXCL3/CXCL6/CXCL9/SEMG1/REG1B/HRG/ANG/KLK3	18	2.35702
BP	GO:1902850	microtubule cytoskeleton organization involved in mitosis	29/2092	151/18800	0.00232398	0.0387405	0.0335529	EFHC2/MISP/MYBL2/PKHD1/KIF23/CEP126/CDC20/DLGAP5/AURKB/KIF15/PAX6/TTK/PLK1/SAPCD2/KIF4A/CENPA/KIF11/NUF2/KIFC1/TPX2/CENPE/NEK2/WDR62/CCNB1/RACGAP1/NDC80/SPC25/STIL/ANKFN1	29	5.01377
BP	GO:1902475	L-alpha-amino acid transmembrane transport	16/2092	67/18800	0.00232731	0.0387405	0.0335529	SLC7A10/SLC66A1L/SLC6A20/KCNJ10/SLC1A5/SLC7A11/GRM1/RGS2/SLC38A5/SLC7A3/SLC6A5/SLC38A1/RGS4/SLC6A9/SLC25A15/SLC22A2	16	3
BP	GO:0007143	female meiotic nuclear division	10/2092	33/18800	0.00236524	0.039256	0.0339994	FMN2/EREG/TRIP13/TOP2A/TTK/NCAPH/PLK1/CCNB2/SYCP2/NDC80	10	3.16228
BP	GO:0034308	primary alcohol metabolic process	22/2092	105/18800	0.00246319	0.0407606	0.0353025	TKTL1/ALDH3B2/SULT1C4/SULT1A2/ADH1B/ADH1A/HAO1/CYP11A1/CYP2D6/ADH1C/ALDH2/ADH4/CYP3A4/RBP4/GPD1/TTR/CYP2C8/RDH16/CYP1A1/CYP11B2/CYP1A2/PNLIP	22	-3.41121
BP	GO:0030431	sleep	9/2092	28/18800	0.00247034	0.0407606	0.0353025	KCNA2/MTNR1B/GRIN2A/OXTR/ADORA1/IL18/GHRHR/OXT/ADRB1	9	1
BP	GO:0031282	regulation of guanylate cyclase activity	6/2092	14/18800	0.00256285	0.0420053	0.0363805	GUCA2A/ADORA2B/HPCA/PDZD3/NOS1/GUCA2B	6	0.816497
BP	GO:0022412	cellular process involved in reproduction in multicellular organism	64/2092	406/18800	0.00257831	0.0420053	0.0363805	TEX15/BRDT/TDRD5/SEPTIN14/FMN2/H1-9P/TNFAIP6/FOLR1/SOHLH2/CFTR/RNF17/SPANXB1/DMRT1/TDRD1/LIN28A/CYP26B1/SPAG6/TNP1/KLC3/WT1/EREG/KIF18A/CCDC136/TRIP13/TAF4B/IZUMO1R/TOP2A/ROBO2/TTK/NCAPH/CHD5/PLK1/PTCHD3/CCNB2/PAQR8/SYCP2/DZIP1/PIWIL4/BMPR1B/AMH/LLCFC1/NDC80/SPACA6/DPY19L2P2/RETN/TEX19/SEMG1/PYGO1/ASPM/RSPH6A/BMP4/DPY19L2P1/CELF4/MORC1/SYCP1/CABYR/FSIP2/MNS1/TDRD15/DNMT3L/GPR149/FAM9B/ANG/SPATA46	64	6.25
BP	GO:0001823	mesonephros development	21/2092	99/18800	0.00260982	0.0420053	0.0363805	FOXJ1/HOXD11/FOXD1/CER1/NPNT/SIX2/EYA1/WT1/LHX1/HOXA11/GDF11/ROBO2/FMN1/FGF8/EPCAM/KIF26B/ADAMTS16/SOX9/BMP7/BMP4/REN	21	4.14614
BP	GO:0015908	fatty acid transport	21/2092	99/18800	0.00260982	0.0420053	0.0363805	RBP2/PLA2G2D/FABP6/AVPR1B/SLC2A1/PMP2/PLA2G4A/TNFRSF11A/IL1A/PLA2G2E/SYK/RBP5/ACSL1/OXT/CYP4A11/CYP4F2/SLC27A2/FABP4/MFSD2A/SLC27A5/PLA2G2A	21	0.218218
BP	GO:1903307	positive regulation of regulated secretory pathway	13/2092	50/18800	0.00261742	0.0420053	0.0363805	CDK5R2/SYT4/ADORA2B/NLGN1/CD177/KLRC2/UNC13D/SYK/CNR1/SLC4A8/CACNA1G/KCNB1/SYT9	13	2.49615
BP	GO:0003253	cardiac neural crest cell migration involved in outflow tract morphogenesis	5/2092	10/18800	0.00264254	0.0420053	0.0363805	PITX2/FOLR1/SEMA3C/BMP7/BMP4	5	2.23607
BP	GO:0045144	meiotic sister chromatid segregation	5/2092	10/18800	0.00264254	0.0420053	0.0363805	BUB1B/BUB1/SGO2/SGO1/HORMAD2	5	1.34164
BP	GO:0051177	meiotic sister chromatid cohesion	5/2092	10/18800	0.00264254	0.0420053	0.0363805	BUB1B/BUB1/SGO2/SGO1/HORMAD2	5	1.34164
BP	GO:0060068	vagina development	5/2092	10/18800	0.00264254	0.0420053	0.0363805	LRP2/LHX1/TYRO3/RBP4/ESR1	5	0.447214
BP	GO:0071600	otic vesicle morphogenesis	5/2092	10/18800	0.00264254	0.0420053	0.0363805	EYA1/FGF8/SOX9/STOX1/TCAP	5	1.34164
BP	GO:0140059	dendrite arborization	5/2092	10/18800	0.00264254	0.0420053	0.0363805	TPBG/CHRNA7/SEMA3A/ZNF365/IGF2BP1	5	2.23607
BP	GO:1903027	regulation of opsonization	5/2092	10/18800	0.00264254	0.0420053	0.0363805	COLEC10/MBL2/FCN3/C4BPA/FCN2	5	-2.23607
BP	GO:1905941	positive regulation of gonad development	5/2092	10/18800	0.00264254	0.0420053	0.0363805	DMRT1/SEMA3A/WT1/SOX9/RETN	5	2.23607
BP	GO:1900046	regulation of hemostasis	16/2092	68/18800	0.00273501	0.043353	0.0375477	COMP/TPH1/SERPINE2/UBASH3B/HPSE/KNG1/SERPING1/FGB/FGA/F11/PLG/F12/ABAT/KLKB1/SERPINC1/HRG	16	-1.5
BP	GO:0022617	extracellular matrix disassembly	15/2092	62/18800	0.00274759	0.0434304	0.0376148	MMP12/MMP10/CTSV/MMP1/MMP7/MMP13/MMP9/DDR1/MELTF/MMP8/MMP3/PRSS1/MMP11/TMPRSS6/PLG	15	2.84019
BP	GO:0003231	cardiac ventricle development	25/2092	126/18800	0.00285889	0.0450634	0.0390292	KCNK2/COL11A1/SEMA3C/ISL1/LRP2/PTK7/TGFB2/STRA6/GRHL2/TBX5/XIRP2/NKX2-5/ROBO2/SOX4/FZD1/DAND5/TNNC1/RYR2/SOX11/FZD2/SALL4/POU4F1/BMP4/TNNI3/BMP10	25	4.6
BP	GO:0050807	regulation of synapse organization	37/2092	209/18800	0.00289045	0.0454226	0.0393403	SLITRK1/DKK1/NPTX1/LRRN1/LRP8/TPBG/MUSK/EPHB3/GRID2/EFNA5/LINGO2/CBLN2/CAMKV/NRXN1/MDGA1/CDC20/NLGN1/SLC7A11/ROBO2/LRP4/FZD1/OXTR/RELN/GPC4/ZNF804A/VSTM5/CTTNBP2/LRRTM1/GRIN2B/DBN1/PCDH8/NTRK2/SLITRK5/FLRT2/TREM2/CAMK2B/OXT	37	5.42517
BP	GO:0010876	lipid localization	69/2092	446/18800	0.00289778	0.0454226	0.0393403	SMIM22/XKR4/RBP2/CFTR/STARD6/PLA2G2D/ATP8A2/ANO9/FABP6/AVPR1B/STRA6/XKR5/ABCA12/SLC10A2/SLC2A1/PMP2/PLA2G4A/TNFRSF11A/FFAR2/DISP3/IL1A/PLA2G2E/PITPNM3/ABCC1/ANO4/SYK/PLTP/RETN/ATP10B/GAL/TREM2/XKR6/APOC1/ABCB11/RBP5/TTPA/SLC51A/FITM1/SLCO2B1/SLCO1B7/REN/ANO3/ACSL1/CYP7A1/APOA5/APOL5/OXT/ABCC11/CYP4A11/SLCO1B3/ABCB4/CYP4F2/SLC27A2/RBP4/FABP4/MFSD2A/CYP8B1/APOC3/SLC27A5/PLA2G2A/LCAT/LPA/SLC10A1/APO…	69	-0.601929
BP	GO:0003205	cardiac chamber development	31/2092	167/18800	0.00291142	0.0455101	0.0394161	KCNK2/COL11A1/SEMA3C/ISL1/OVOL2/LRP2/PTK7/TGFB2/STRA6/GRHL2/TBX5/XIRP2/NKX2-5/ROBO2/SOX4/SHOX2/FGF8/IGF1R/FZD1/DAND5/TNNC1/RYR2/SOX11/FZD2/SALL4/POU4F1/BMP7/BMP4/TNNI3/BMP10/RBP4	31	4.84934
BP	GO:0051216	cartilage development	35/2092	195/18800	0.0029269	0.0456256	0.0395161	HMGA2/WNT7B/MATN3/COL2A1/BARX2/COL11A1/PTHLH/DLX2/CER1/ITGB8/SIX2/MMP13/IL17F/RFLNA/COMP/COL11A2/FGF4/HOXA11/SCIN/SHOX2/WNT9A/MBOAT2/NKX3-2/FGF9/PITX1/BMPR1B/SOX9/SULF1/RUNX2/BMP7/BMP4/GHR/TSKU/BMP10/GPLD1	35	4.56383
BP	GO:0048732	gland development	67/2092	431/18800	0.00293756	0.0456658	0.0395508	WNT7B/SIX3/NR0B1/PITX2/NRG3/FA2H/NKX2-8/HOXB13/HOXB9/FOXN1/SEMA3C/ISL1/EPHB3/PRL/SEMA3A/HOXD13/TGFB2/STRA6/IGF2/WT1/DDR1/PTF1A/TGFA/LAMA1/NKX2-5/SERPINE2/HOXA11/POU3F2/PAX6/TNFRSF11A/FOXE1/FGF8/ITGA2/OXTR/CCNB2/ATP2C2/CCKBR/PITX1/WNT10A/PCSK1/TNC/INSM1/SOX9/E2F7/SULF1/BMP7/FOXB1/E2F8/BMP4/SOSTDC1/GHRHR/CPS1/OTC/ARG1/ASS1/UPB1/PCK1/XDH/PCK2/ASCL1/CGA/ACER1/CYP1A1/DNAAF1/LHX3/ESR1/HAMP	67	4.03159
BP	GO:0090092	regulation of transmembrane receptor protein serine/threonine kinase signaling pathway	45/2092	267/18800	0.00298441	0.0462665	0.0400711	DKK1/SFRP5/VEPH1/TNFAIP6/FOLR1/DLX1/FOXD1/CER1/NPNT/DMRT1/ITGA3/INHA/LRP2/TGFB2/IL17F/PMEPA1/GDF10/GDF11/IGSF1/TTK/KIAA0319/FZD1/PEG10/TFAP2B/FBN2/DAND5/ELAPOR2/FERMT1/FGF9/LEFTY1/IL17RD/SOX11/LEFTY2/CRB2/CHRDL1/SOST/SULF1/BMP7/BMP4/SOSTDC1/TMPRSS6/BMP10/TGFBR3L/SPINT3/CIDEA	45	5.21749
BP	GO:0051180	vitamin transport	12/2092	45/18800	0.00300465	0.0464527	0.0402324	FOLR1/TCN1/C2orf83/LRP2/STRA6/SLC35F3/SLC44A4/SLC2A1/SLC52A3/ABCC1/TTPA/AFM	12	2.3094
BP	GO:0021536	diencephalon development	17/2092	75/18800	0.00312074	0.0476475	0.0412672	SIX3/NR0B1/PITX2/NHLH2/ISL1/SEMA3A/POU3F2/PAX6/FGF8/PITX1/PCSK1/POU4F1/FOXB1/BMP4/GHRHR/SRD5A2/LHX3	17	2.66789
BP	GO:0034501	protein localization to kinetochore	7/2092	19/18800	0.0031371	0.0476475	0.0412672	AURKB/TTK/HASPIN/CDK1/CDT1/NDC80/KNTC1	7	2.64575
BP	GO:0061323	cell proliferation involved in heart morphogenesis	7/2092	19/18800	0.0031371	0.0476475	0.0412672	PITX2/ISL1/EYA1/TBX5/SOX9/BMP4/BMP10	7	1.88982
BP	GO:0070989	oxidative demethylation	7/2092	19/18800	0.0031371	0.0476475	0.0412672	TET1/CYP2D6/CYP3A43/CYP2C9/CYP3A4/CYP2C8/CYP1A2	7	-1.88982
BP	GO:1903083	protein localization to condensed chromosome	7/2092	19/18800	0.0031371	0.0476475	0.0412672	AURKB/TTK/HASPIN/CDK1/CDT1/NDC80/KNTC1	7	2.64575
BP	GO:0001657	ureteric bud development	20/2092	94/18800	0.00313946	0.0476475	0.0412672	FOXJ1/HOXD11/FOXD1/CER1/NPNT/SIX2/EYA1/WT1/LHX1/HOXA11/GDF11/ROBO2/FMN1/FGF8/EPCAM/KIF26B/ADAMTS16/SOX9/BMP7/BMP4	20	4.47214
BP	GO:0015804	neutral amino acid transport	13/2092	51/18800	0.00316138	0.0476475	0.0412672	SLC6A15/SLC6A14/SLC7A10/SLC6A19/SLC6A20/SLC1A5/SLC6A6/RGS2/SLC38A5/SLC6A5/SLC38A1/RGS4/SLC6A9	13	3.60555
BP	GO:0032330	regulation of chondrocyte differentiation	13/2092	51/18800	0.00316138	0.0476475	0.0412672	PTHLH/SIX2/RFLNA/HOXA11/SCIN/SHOX2/WNT9A/MBOAT2/NKX3-2/BMPR1B/SOX9/RUNX2/BMP4	13	3.60555
BP	GO:0042572	retinol metabolic process	13/2092	51/18800	0.00316138	0.0476475	0.0412672	ADH1B/ADH1A/CYP2D6/ADH1C/ADH4/CYP3A4/RBP4/TTR/CYP2C8/RDH16/CYP1A1/CYP1A2/PNLIP	13	-3.60555
BP	GO:0050806	positive regulation of synaptic transmission	30/2092	161/18800	0.00317595	0.0476475	0.0412672	GIP/CACNG4/ITPR3/CHRNA7/SNAP25/IGSF11/PRKCG/MPP2/CALB2/NRXN1/NLGN1/SERPINE2/GRIN2A/OXTR/RELN/CACNG5/SLC24A2/LRRTM1/GRIN2B/ADORA1/CNR1/NTRK2/SLC4A8/RETN/GRIK2/OXT/KMO/ADCY1/DRD1/ADRA1A	30	3.65148
BP	GO:0007156	homophilic cell adhesion via plasma membrane adhesion molecules	31/2092	168/18800	0.00319859	0.0476475	0.0412672	CDH10/CEACAM6/CDH18/CDH17/DCHS2/CDH9/IGSF11/CDH6/PCDHA3/TENM3/PCDHA6/DSCAML1/ROBO2/PCDHA7/DSC3/IGFN1/CDH16/PCDHA2/CDHR4/PCDHA5/CEACAM5/PCDH15/PCDHB6/PCDH8/PLXNB3/PCDHA8/KIRREL3/CADM3/DSG2/CDH23/CDH15	31	4.84934
BP	GO:0019674	NAD metabolic process	9/2092	29/18800	0.00323316	0.0476475	0.0412672	ENO2/PFKP/CD38/NMRK2/KMO/PCK2/GPD1/ALDOB/GCK	9	-1
BP	GO:0042759	long-chain fatty acid biosynthetic process	9/2092	29/18800	0.00323316	0.0476475	0.0412672	ALOXE3/ALOX12B/CYP2D6/CYP2C9/CYP3A4/CYP2C8/GSTM1/CYP1A1/CYP1A2	9	-1.66667
BP	GO:0060037	pharyngeal system development	9/2092	29/18800	0.00323316	0.0476475	0.0412672	FOLR1/ISL1/EYA1/TGFB2/RIPPLY3/NKX2-5/FGF8/BMP7/BMP4	9	3
BP	GO:1900117	regulation of execution phase of apoptosis	9/2092	29/18800	0.00323316	0.0476475	0.0412672	MTRNR2L8/MTRNR2L12/MTRNR2L11/MTRNR2L1/MTRNR2L9/MTRNR2L10/MTRNR2L2/MTRNR2L6/CIDEA	9	-3
BP	GO:0090175	regulation of establishment of planar polarity	14/2092	57/18800	0.00323462	0.0476475	0.0412672	DKK1/PTK7/VANGL2/PKHD1/ROR1/FZD7/MLLT3/SAPCD2/FZD1/GPC4/FZD2/NKD1/CTHRC1/SPEF1	14	3.74166
BP	GO:0015800	acidic amino acid transport	15/2092	63/18800	0.00324236	0.0476475	0.0412672	TRH/SYT4/AVPR1B/KCNJ10/SLC7A11/SLC6A6/GRM1/GRM7/ADORA1/NTRK2/GABBR1/AVPR1A/ABAT/KMO/SLC6A13	15	1.80739
BP	GO:0050909	sensory perception of taste	15/2092	63/18800	0.00324236	0.0476475	0.0412672	CST1/ITPR3/CST4/CALHM3/TAS2R1/ASIC1/REEP2/TAS2R38/CST2/RTP5/CALHM1/LCN1/RTP3/AZGP1/P2RX2	15	2.32379
BP	GO:2000242	negative regulation of reproductive process	15/2092	63/18800	0.00324236	0.0476475	0.0412672	SPINK13/DMRT1/WT1/NLRP5/ZP1/TRIP13/TTK/IL1A/ASTL/AMH/SULF1/SEMG1/BMP7/BMP4/GPR149	15	3.35659
BP	GO:0006631	fatty acid metabolic process	62/2092	395/18800	0.00328901	0.0481259	0.0416816	UGT1A8/FA2H/GIP/CYP24A1/ELOVL4/GLYATL2/PLA2G4D/ELOVL7/ALOXE3/PLA2G4A/ALOX12B/HACD1/CNR1/SOX9/ALOX5AP/SCD5/APOC1/ECHDC2/ABCB11/ACOT6/GCDH/ACOT12/HAO1/EHHADH/ACSM1/CYP2D6/CYP2G1P/CYP2D7/PPARGC1A/ACSL1/CYP7A1/AVPR1A/APOA5/ACSM2B/CES2/CYP4A11/PCK1/CYP2C9/ADH4/CYP3A4/CYP4F2/PCK2/SLC27A2/INSIG1/ACSM5/ACADL/ACSM2A/CYP4A22/MFSD2A/APOC3/HAO2/SLC27A5/CYP2C8/GSTM1/CYP2B6/CYP1A1/TECRL/CYP2A6/ADIPOQ/CYP2A7/CY…	62	-3.81
BP	GO:0042730	fibrinolysis	8/2092	24/18800	0.00330882	0.0481259	0.0416816	SERPING1/FGB/FGA/F11/PLG/F12/KLKB1/HRG	8	-2.82843
BP	GO:0071294	cellular response to zinc ion	8/2092	24/18800	0.00330882	0.0481259	0.0416816	MT1B/MT1H/MT1E/MT1DP/MT1M/MT2A/MT1G/MT1X	8	-2.12132
BP	GO:0003014	renal system process	23/2092	114/18800	0.00330903	0.0481259	0.0416816	NPPB/CORIN/IGKV3-20/TRPV5/ITGA3/JCHAIN/TFAP2B/ADORA1/AQP2/SULF1/BMP4/TMEM63C/CLDN4/PON3/AVPR2/REN/AVPR1A/OXT/CYP4A11/CYP4F2/ADRA1A/CYP11B2/ADIPOQ	23	0.625543
BP	GO:0099565	chemical synaptic transmission, postsynaptic	21/2092	101/18800	0.00335884	0.0487247	0.0422002	CHRNA7/IGSF11/GRID2/SEZ6/MPP2/NRXN1/CHRNA1/CHRNA9/NLGN1/GRIN2A/CHRNA6/RELN/GRIN2B/ADORA1/CHRNA5/RGS4/GRIK2/CELF4/ABAT/CHRNA4/P2RX2	21	3.27327
BP	GO:0051954	positive regulation of amine transport	11/2092	40/18800	0.00341188	0.049241	0.0426473	TRH/SYT4/AVPR1B/OPRK1/OXTR/GABBR1/KCNB1/AVPR1A/ABAT/OXT/KMO	11	0.301511
BP	GO:0072210	metanephric nephron development	11/2092	40/18800	0.00341188	0.049241	0.0426473	FOXD1/NPHS2/SIX2/WT1/LHX1/FMN1/TFAP2B/KIF26B/SOX9/BMP4/ADIPOQ	11	2.7136
BP	GO:0006690	icosanoid metabolic process	24/2092	121/18800	0.00344434	0.0495827	0.0429433	GGT6/ALOXE3/PLA2G4A/ALOX12B/ABCC1/SYK/ALOX5AP/CYP2D6/CYP2G1P/CYP2D7/AVPR1A/CES2/CYP4A11/CYP2C9/CYP4F2/CYP4A22/CYP2C8/GSTM1/CYP2B6/CYP1A1/CYP2A6/CYP2A7/CYP2A13/CYP1A2	24	-2.04124
BP	GO:0050890	cognition	50/2092	306/18800	0.00348967	0.0501073	0.0433977	PAK5/DKK1/SORCS3/PPP1R1B/KCNK2/LHX8/GIP/ITPR3/TPBG/GABRA5/CHRNA7/MUSK/SNAP25/PRKCG/ITGA3/SYT4/GLP1R/OPRK1/STRA6/NRXN1/ASIC1/PAK6/SLC6A4/SLC7A11/GRIN2A/S100B/OXTR/ADGRF1/RELN/SLC24A2/TUSC3/GRIN2B/ADORA1/TIFAB/CNR1/SOBP/CHL1/NTRK2/FOXB1/MAP1A/TBR1/TREM2/CPEB3/OXT/ADCY1/DRD1/MFSD2A/CRHBP/CHRNA4/TTC36	50	4.80833
BP	GO:0008217	regulation of blood pressure	33/2092	183/18800	0.00351049	0.0502784	0.0435458	CHGA/NPPB/CORIN/TACR3/KLK1/GLP1R/AVPR1B/UTS2/EDN3/BRS3/UTS2B/OXTR/ADAMTS16/ADORA1/CNR1/TNNI3/AVPR2/REN/ADRA1B/AVPR1A/ABAT/OXT/CYP4A11/ADRB1/NOS1/CYP4F2/ADRA1A/GCGR/CALCA/CYP11B2/ADIPOQ/P2RX2/KLK3	33	-0.174078
BP	GO:0021761	limbic system development	22/2092	108/18800	0.00354879	0.0503601	0.0436166	NR0B1/NHLH2/DLX1/NEUROD1/ANXA3/CDK5R2/EPHA5/LRP8/DLX2/NEFL/SEMA3A/POU3F2/IGF1R/RELN/KIRREL3/FOXB1/HTR5A/TBR1/SRD5A2/TSKU/DRD1/MFSD2A	22	2.98481
BP	GO:0050714	positive regulation of protein secretion	25/2092	128/18800	0.0035569	0.0503601	0.0436166	RFX6/SLC30A8/TRH/GIP/CFTR/ISL1/TGFB2/GIPR/UCN3/SOX4/NKX6-1/IL1A/PCSK1/CD38/ADAM9/TREM2/FGB/FGA/ABAT/ANO1/PCK2/RBP4/ANG/GPLD1/GCK	25	1.4
BP	GO:0043648	dicarboxylic acid metabolic process	20/2092	95/18800	0.00356974	0.0503601	0.0436166	FOLR1/GAD2/SLC7A11/GAD1/AMDHD1/ACMSD/SHMT1/ASS1/HAAO/AADAT/ADHFE1/OGDHL/PCK1/KMO/PCK2/FTCD/PRODH/GLS2/UROC1/TAT	20	-2.68328
BP	GO:0060079	excitatory postsynaptic potential	20/2092	95/18800	0.00356974	0.0503601	0.0436166	CHRNA7/IGSF11/GRID2/SEZ6/MPP2/NRXN1/CHRNA1/CHRNA9/NLGN1/GRIN2A/CHRNA6/RELN/GRIN2B/ADORA1/CHRNA5/RGS4/GRIK2/CELF4/CHRNA4/P2RX2	20	3.57771
BP	GO:0072163	mesonephric epithelium development	20/2092	95/18800	0.00356974	0.0503601	0.0436166	FOXJ1/HOXD11/FOXD1/CER1/NPNT/SIX2/EYA1/WT1/LHX1/HOXA11/GDF11/ROBO2/FMN1/FGF8/EPCAM/KIF26B/ADAMTS16/SOX9/BMP7/BMP4	20	4.47214
BP	GO:0072164	mesonephric tubule development	20/2092	95/18800	0.00356974	0.0503601	0.0436166	FOXJ1/HOXD11/FOXD1/CER1/NPNT/SIX2/EYA1/WT1/LHX1/HOXA11/GDF11/ROBO2/FMN1/FGF8/EPCAM/KIF26B/ADAMTS16/SOX9/BMP7/BMP4	20	4.47214
BP	GO:0031018	endocrine pancreas development	12/2092	46/18800	0.00366081	0.0515161	0.0446178	RFX6/GIP/NEUROD1/GIPR/PAX6/SOX4/NKX6-1/INSM1/SOX9/MNX1/BMP4/NKX6-2	12	2.88675
BP	GO:0033559	unsaturated fatty acid metabolic process	23/2092	115/18800	0.00371058	0.0520866	0.0451119	ELOVL4/ELOVL7/ALOXE3/PLA2G4A/ALOX12B/SCD5/CYP2D6/CYP2G1P/CYP2D7/AVPR1A/CES2/CYP4A11/CYP2C9/CYP4F2/CYP4A22/CYP2C8/GSTM1/CYP2B6/CYP1A1/CYP2A6/CYP2A7/CYP2A13/CYP1A2	23	-2.29366
BP	GO:0003407	neural retina development	16/2092	70/18800	0.00372856	0.0522091	0.045218	SIX3/PROM1/DLX1/NEUROD1/DLX2/USH1C/TFAP2A/ATP8A2/TGFB2/PTF1A/LHX1/IGFN1/TFAP2B/CRB2/SOX9/NTRK2	16	4
BP	GO:0050819	negative regulation of coagulation	13/2092	52/18800	0.00379383	0.0529916	0.0458957	HS3ST5/SERPINE2/UBASH3B/KNG1/SERPING1/FGB/FGA/F11/PLG/F12/ABAT/KLKB1/HRG	13	-1.94145
BP	GO:0006570	tyrosine metabolic process	6/2092	15/18800	0.00387251	0.0534293	0.0462748	IL4I1/GSTZ1/IYD/HPD/TAT/TTC36	6	-1.63299
BP	GO:0051315	attachment of mitotic spindle microtubules to kinetochore	6/2092	15/18800	0.00387251	0.0534293	0.0462748	KIF2C/AURKB/NUF2/CENPE/CDT1/NDC80	6	2.44949
BP	GO:0071599	otic vesicle development	6/2092	15/18800	0.00387251	0.0534293	0.0462748	COL2A1/EYA1/FGF8/SOX9/STOX1/TCAP	6	1.63299
BP	GO:0072378	blood coagulation, fibrin clot formation	6/2092	15/18800	0.00387251	0.0534293	0.0462748	FBLN1/F13B/FGB/FGA/F12/SERPINC1	6	-1.63299
BP	GO:0072498	embryonic skeletal joint development	6/2092	15/18800	0.00387251	0.0534293	0.0462748	COL2A1/HOXA11/SHOX2/WNT9A/BMP7/BMP4	6	2.44949
BP	GO:0008202	steroid metabolic process	52/2092	323/18800	0.00400701	0.0551502	0.0477652	UGT1A8/AFP/NR0B1/CFTR/CYP24A1/FGF23/CYP26B1/LRP2/IFNG/G6PD/IGF1R/DISP3/IL1A/GFI1/GAL/APOC1/ABCB11/SULT1A2/CYP11A1/CYP2D6/NR1I2/CYP3A43/SRD5A2/TSKU/CYP7A1/UGT2B7/APOA5/CYP26A1/CYP2C9/CYP3A4/SLC27A2/INSIG1/HSD17B6/ACADL/PON1/AKR1D1/SEC14L2/CYP8B1/CGA/SLC27A5/CYP2C8/RDH16/LCAT/CYP2B6/CYP39A1/CYP1A1/APOF/FGF19/ESR1/CYP2A6/CYP11B2/CYP1A2	52	-3.05085
BP	GO:0007611	learning or memory	44/2092	264/18800	0.00407128	0.0558984	0.0484133	PAK5/DKK1/SORCS3/PPP1R1B/KCNK2/LHX8/GIP/ITPR3/TPBG/GABRA5/CHRNA7/MUSK/SNAP25/PRKCG/ITGA3/SYT4/GLP1R/OPRK1/STRA6/NRXN1/ASIC1/PAK6/SLC6A4/SLC7A11/GRIN2A/S100B/OXTR/ADGRF1/RELN/SLC24A2/GRIN2B/TIFAB/CNR1/NTRK2/FOXB1/MAP1A/TBR1/TREM2/CPEB3/OXT/ADCY1/DRD1/CRHBP/TTC36	44	4.82418
BP	GO:0001906	cell killing	33/2092	185/18800	0.0041778	0.0572216	0.0495593	DEFA5/CHGA/SERPINB4/IGHG1/IL21/PGLYRP4/CD1A/IFNG/TREM1/ULBP1/KLRC2/IL12A/FCGR1A/CXCL6/CR1L/UNC13D/SLAMF7/HTN1/KIR2DL4/CRTAM/SYK/IL18/IL23R/HAVCR2/SEMG1/XCL1/ARG1/NLRP6/DNASE1L3/DEFB132/AZGP1/C9/HAMP	33	3.30748
BP	GO:0055067	monovalent inorganic cation homeostasis	29/2092	157/18800	0.00419088	0.0572618	0.0495941	NPPB/CORIN/CFTR/ATP1A4/SLC9A4/AVPR1B/ATP6V0A4/KCNJ10/SLC9A2/KCNH2/ATP12A/TFAP2B/IL1A/CCKBR/TMPRSS3/ADORA1/SLC4A8/ATP1A3/OTC/SLC9C2/SLC9A3/AVPR2/SCNN1G/AVPR1A/OXT/CYP4A11/CYP4F2/CYP11B2/RHCG	29	1.29987
BP	GO:0050913	sensory perception of bitter taste	11/2092	41/18800	0.00420232	0.0572794	0.0496094	CST1/ITPR3/CST4/TAS2R1/REEP2/TAS2R38/CST2/RTP5/CALHM1/RTP3/AZGP1	11	2.11058
BP	GO:0035282	segmentation	21/2092	103/18800	0.00427963	0.0579173	0.0501618	TDRD5/DKK1/RIPPLY2/CDX2/SEMA3C/DMRT2/TDRD1/SEMA3A/DLL3/WT1/LHX1/MLLT3/HES7/XRCC2/CRB2/TIFAB/PCDH8/FOXB1/BMP4/TDRD15/TCAP	21	3.7097
BP	GO:0007127	meiosis I	25/2092	130/18800	0.00439305	0.0579173	0.0501618	TEX15/BRDT/FMN2/PSMA8/DMRT1/HFM1/TRIP13/TOP2A/RAD54L/PLK1/SGO2/CCNB2/SYCP2/SHOC1/RAD51/NDC80/EME1/FANCD2/TEX19/SGO1/RAD51AP1/PTTG1/SYCP1/DNMT3L/TERB2	25	4.2
BP	GO:0003148	outflow tract septum morphogenesis	8/2092	25/18800	0.00439787	0.0579173	0.0501618	SEMA3C/ISL1/LRP2/TGFB2/NKX2-5/ROBO2/FGF8/BMP4	8	2.82843
BP	GO:0031639	plasminogen activation	8/2092	25/18800	0.00439787	0.0579173	0.0501618	MELTF/SERPINE2/CLEC3B/FGB/FGA/F11/F12/KLKB1	8	-1.41421
BP	GO:0071459	protein localization to chromosome, centromeric region	8/2092	25/18800	0.00439787	0.0579173	0.0501618	AURKB/TTK/HASPIN/CENPA/CDK1/CDT1/NDC80/KNTC1	8	2.82843
BP	GO:2000193	positive regulation of fatty acid transport	8/2092	25/18800	0.00439787	0.0579173	0.0501618	AVPR1B/PLA2G4A/TNFRSF11A/IL1A/ACSL1/OXT/CYP4A11/CYP4F2	8	0
BP	GO:0007135	meiosis II	5/2092	11/18800	0.00440307	0.0579173	0.0501618	BUB1B/BUB1/SGO2/SGO1/HORMAD2	5	1.34164
BP	GO:0010454	negative regulation of cell fate commitment	5/2092	11/18800	0.00440307	0.0579173	0.0501618	DKK1/SPDEF/FZD7/SOSTDC1/NKX6-2	5	1.34164
BP	GO:0042487	regulation of odontogenesis of dentin-containing tooth	5/2092	11/18800	0.00440307	0.0579173	0.0501618	APCDD1/FGF8/WNT10A/RUNX2/BMP4	5	2.23607
BP	GO:0042711	maternal behavior	5/2092	11/18800	0.00440307	0.0579173	0.0501618	OPRK1/OXTR/AVPR1A/OXT/DRD1	5	-0.447214
BP	GO:0060174	limb bud formation	5/2092	11/18800	0.00440307	0.0579173	0.0501618	COL2A1/SEMA3C/SOX4/SOX11/SOX9	5	2.23607
BP	GO:0060272	embryonic skeletal joint morphogenesis	5/2092	11/18800	0.00440307	0.0579173	0.0501618	COL2A1/HOXA11/SHOX2/BMP7/BMP4	5	2.23607
BP	GO:0060433	bronchus development	5/2092	11/18800	0.00440307	0.0579173	0.0501618	WNT7B/AGR2/SPDEF/SOX9/BMP4	5	2.23607
BP	GO:0061983	meiosis II cell cycle process	5/2092	11/18800	0.00440307	0.0579173	0.0501618	BUB1B/BUB1/SGO2/SGO1/HORMAD2	5	1.34164
BP	GO:0070189	kynurenine metabolic process	5/2092	11/18800	0.00440307	0.0579173	0.0501618	ALDH8A1/AADAT/TDO2/IDO2/KMO	5	-2.23607
BP	GO:0048645	animal organ formation	15/2092	65/18800	0.00445171	0.0584209	0.050598	DKK1/FOLR1/ISL1/EYA1/LRP2/WT1/TBX5/HOXA11/ROBO2/FGF8/NKX3-2/SULF1/BMP7/BMP4/TBR1	15	3.87298
BP	GO:0050672	negative regulation of lymphocyte proliferation	18/2092	84/18800	0.00454919	0.0595616	0.051586	FOXJ1/VTCN1/PLA2G2D/IL4I1/SCGB1A1/CTLA4/SOX11/IL2RA/CRTAM/HAVCR2/TNFRSF13B/XCL1/GAL/BMP4/CD80/ARG1/LGALS9C/FOXP3	18	2.82843
BP	GO:0006720	isoprenoid metabolic process	23/2092	117/18800	0.00463671	0.0604271	0.0523356	UGT1A8/RBP2/LRP8/CYP2W1/CYP26B1/LRP2/ADH1B/ADH1A/ALDH8A1/CYP2D6/ADH1C/BCO2/CYP26A1/CYP2C9/ADH4/CYP3A4/RBP4/TTR/CYP2C8/RDH16/CYP1A1/CYP1A2/PNLIP	23	-2.29366
BP	GO:0015718	monocarboxylic acid transport	23/2092	117/18800	0.00463671	0.0604271	0.0523356	PLA2G2D/AVPR1B/SLC10A2/PLA2G4A/TNFRSF11A/IL1A/PLA2G2E/SYK/SLC16A3/ABCB11/SLC51A/SLCO2B1/SLCO1B7/CYP7A1/OXT/ABCC11/SLCO1B3/ABCB4/SLC6A13/SLC27A5/PLA2G2A/SLC10A1/FGF19	23	-1.04257
BP	GO:0051259	protein complex oligomerization	41/2092	244/18800	0.00468546	0.060911	0.0527547	KCNG3/KCNV1/TRPA1/KCTD8/TRPV5/KCNA2/CALHM3/KCND2/MPP2/KCTD19/COMP/ASIC1/SLC1A5/AQP10/PEG10/TRPM6/ECT2/VSTM5/POLQ/KCTD17/TRIM72/CALHM1/MS4A1/GRIN2B/BLM/AQP2/GBP5/ALOX5AP/SYCP1/PRPH2/RRM2/MAT1A/MIP/KCNB1/STEAP4/SHMT1/UPB1/TDO2/CTH/C9/GNMT	41	3.27965
BP	GO:0050803	regulation of synapse structure or activity	37/2092	215/18800	0.00469543	0.060911	0.0527547	SLITRK1/DKK1/NPTX1/LRRN1/LRP8/TPBG/MUSK/EPHB3/GRID2/EFNA5/LINGO2/CBLN2/CAMKV/NRXN1/MDGA1/CDC20/NLGN1/SLC7A11/ROBO2/LRP4/FZD1/OXTR/RELN/GPC4/ZNF804A/VSTM5/CTTNBP2/LRRTM1/GRIN2B/DBN1/PCDH8/NTRK2/SLITRK5/FLRT2/TREM2/CAMK2B/OXT	37	5.42517
BP	GO:0007052	mitotic spindle organization	24/2092	124/18800	0.00476719	0.0617001	0.0534381	EFHC2/MISP/MYBL2/KIF23/CEP126/CDC20/DLGAP5/AURKB/KIF15/TTK/PLK1/KIF4A/KIF11/NUF2/KIFC1/TPX2/CENPE/NEK2/WDR62/CCNB1/RACGAP1/NDC80/SPC25/STIL	24	4.89898
BP	GO:0031279	regulation of cyclase activity	17/2092	78/18800	0.00478573	0.0617984	0.0535232	GRM3/GUCA2A/GLP1R/ADORA2B/GIPR/RGS2/GRM7/HPCA/PDZD3/GABBR1/GHRHR/AVPR2/ADRB1/NOS1/GUCA2B/DRD1/CALCA	17	0.727607
BP	GO:0006835	dicarboxylic acid transport	19/2092	91/18800	0.00488173	0.0626082	0.0542245	TRH/FOLR1/SYT4/SLC26A9/AVPR1B/LRP2/KCNJ10/SLC1A5/SLC7A11/GRM1/GRM7/ADORA1/NTRK2/GABBR1/AVPR1A/ABAT/SLC13A5/KMO/AGXT	19	2.06474
BP	GO:0060021	roof of mouth development	19/2092	91/18800	0.00488173	0.0626082	0.0542245	FRAS1/COL2A1/DLX6/DLX5/TFAP2A/EPHB3/ITGB8/ITGB6/TGFB2/VAX1/COL11A2/GABRB3/GDF11/FOXF2/FOXE1/FZD1/SOX11/FZD2/INSIG1	19	3.90007
BP	GO:0070664	negative regulation of leukocyte proliferation	19/2092	91/18800	0.00488173	0.0626082	0.0542245	FOXJ1/VTCN1/PLA2G2D/IL4I1/SCGB1A1/CTLA4/SOX11/IL2RA/CRTAM/ENPP3/HAVCR2/TNFRSF13B/XCL1/GAL/BMP4/CD80/ARG1/LGALS9C/FOXP3	19	2.9824
BP	GO:0060249	anatomical structure homeostasis	51/2092	319/18800	0.00499446	0.0637	0.0551702	TFF2/PROM1/COL2A1/CLDN18/NEUROD1/ZG16B/GJB6/IGKC/SGCZ/CST4/USH1C/ITGB6/MUC2/IL20RA/CALB2/IGHG3/CRACD/ABCA12/TFF1/NXNL2/COMP/CHRNA1/P2RY4/MUC6/SLC2A1/UBASH3B/TNFRSF11A/JCHAIN/PIWIL4/CRB2/INAVA/SYK/LCN1/ADORA1/CD38/TYRO3/CNR1/PCDH15/SOX9/MC4R/TFF3/MAP1A/CDH23/PLG/HAAO/IAPP/RBP4/AZGP1/MFSD2A/CALCA/HAMP	51	4.62092
BP	GO:0001736	establishment of planar polarity	16/2092	72/18800	0.00500073	0.0637	0.0551702	DKK1/PTK7/VANGL2/PKHD1/ROR1/FOXF2/FZD7/MLLT3/SAPCD2/DLG3/FZD1/GPC4/FZD2/NKD1/CTHRC1/SPEF1	16	4
BP	GO:0007164	establishment of tissue polarity	16/2092	72/18800	0.00500073	0.0637	0.0551702	DKK1/PTK7/VANGL2/PKHD1/ROR1/FOXF2/FZD7/MLLT3/SAPCD2/DLG3/FZD1/GPC4/FZD2/NKD1/CTHRC1/SPEF1	16	4
BP	GO:0030258	lipid modification	37/2092	216/18800	0.00507402	0.0644881	0.0558527	DGKK/FA2H/SGPP2/SPHK1/PLPPR5/CYP24A1/CERKL/MBOAT4/DGKB/MBOAT2/ALOX12B/MTMR7/PLA2G7/INPP5J/CNR1/SOX9/APOC1/ECHDC2/ABCB11/GCDH/HAO1/EHHADH/ACSM1/PPARGC1A/APOA5/ADH4/CYP3A4/CYP4F2/SLC27A2/ACADL/CYP4A22/MFSD2A/HAO2/CYP2C8/LCAT/CYP1A1/ADIPOQ	37	-0.821995
BP	GO:0032945	negative regulation of mononuclear cell proliferation	18/2092	85/18800	0.0051848	0.0656005	0.0568162	FOXJ1/VTCN1/PLA2G2D/IL4I1/SCGB1A1/CTLA4/SOX11/IL2RA/CRTAM/HAVCR2/TNFRSF13B/XCL1/GAL/BMP4/CD80/ARG1/LGALS9C/FOXP3	18	2.82843
BP	GO:2000177	regulation of neural precursor cell proliferation	18/2092	85/18800	0.0051848	0.0656005	0.0568162	SIX3/FOXG1/TRIM71/SPINT1/LRP2/VAX1/SLC6A4/LHX1/SHCBP1/PAX6/DISP3/SPINT2/WDR62/INSM1/ASPM/NAP1L1/TAFA3/ASCL1	18	3.77124
BP	GO:0045861	negative regulation of proteolysis	55/2092	350/18800	0.00526551	0.0664726	0.0575715	CST8/ITIH5/SERPINB4/SPINK13/CST1/SERPINB7/PCSK1N/CST4/BIRC7/PRKCG/SPINK4/SPINT1/MMP9/ACP4/NLRP7/CST6/SERPINE2/WFDC10A/SERPINB11/SERPINI1/ANXA8L1/CST2/COL28A1/BIRC5/PLAUR/SERPINI2/CD27/SPINT2/ANXA8/PBK/SERPINB3/PAPLN/CRB2/LCN1/DPEP1/ANOS1/PTTG1/MAP1A/KNG1/SERPING1/CHAC1/SERPINA4/IFI6/WFDC5/PZP/SMR3A/SERPINC1/HRG/FETUB/SERPINA11/SPINT3/LPA/C3P1/SPOCK3/TTC36	55	2.83164
BP	GO:0060351	cartilage development involved in endochondral bone morphogenesis	9/2092	31/18800	0.00530503	0.0668221	0.0578742	COL2A1/CER1/MMP13/COMP/HOXA11/SHOX2/SOX9/GHR/TSKU	9	1.66667
BP	GO:0030195	negative regulation of blood coagulation	12/2092	48/18800	0.00531755	0.0668305	0.0578815	SERPINE2/UBASH3B/KNG1/SERPING1/FGB/FGA/F11/PLG/F12/ABAT/KLKB1/HRG	12	-2.3094
BP	GO:0071715	icosanoid transport	13/2092	54/18800	0.00536503	0.0672774	0.0582686	PLA2G2D/AVPR1B/PLA2G4A/TNFRSF11A/IL1A/PLA2G2E/ABCC1/SYK/OXT/ABCC11/CYP4A11/CYP4F2/PLA2G2A	13	0.83205
BP	GO:0051384	response to glucocorticoid	26/2092	139/18800	0.00545516	0.0682561	0.0591162	WNT7B/SSTR3/ANXA3/NEFL/ISL1/SCGB1A1/UCN3/CALCR/IGF1R/MYOD1/PCSK1/ADAM9/GHRHR/CPS1/ARG1/GHR/ALPL/ASS1/AVPR1A/OXT/PCK1/PCK2/PFKFB1/LCAT/TAT/ADIPOQ	26	-0.392232
BP	GO:0006939	smooth muscle contraction	22/2092	112/18800	0.00559386	0.0698366	0.0604851	SPHK1/TACR3/NPNT/HTR1D/ADORA2B/COMP/EDN3/RGS2/ITGA2/OXTR/ADRA2C/ADORA1/CD38/TIFAB/SULF1/TNNI3/ABAT/OXT/DRD1/ADRA1A/CALCA/P2RX2	22	2.13201
BP	GO:0045779	negative regulation of bone resorption	6/2092	16/18800	0.00561886	0.0699939	0.0606213	CLDN18/UBASH3B/CD38/IAPP/CALCA/HAMP	6	0
BP	GO:0009435	NAD biosynthetic process	8/2092	26/18800	0.00574254	0.0705995	0.0611458	NMNAT2/ACMSD/HAAO/NMRK2/IDO2/KMO/NNMT/ASPDH	8	-2.12132
BP	GO:0050995	negative regulation of lipid catabolic process	8/2092	26/18800	0.00574254	0.0705995	0.0611458	HCAR1/ADORA1/CNR1/APOC1/MFSD2A/APOC3/GPLD1/CIDEA	8	-0.707107
BP	GO:0060259	regulation of feeding behavior	8/2092	26/18800	0.00574254	0.0705995	0.0611458	RXFP4/TACR3/OPRK1/NPSR1/CNR1/MC4R/RETN/AGRP	8	2.12132
BP	GO:0060384	innervation	8/2092	26/18800	0.00574254	0.0705995	0.0611458	NPTX1/GABRA5/ISL1/PRKCG/SEMA3A/SERPINE2/SULF1/POU4F1	8	2.82843
BP	GO:0060740	prostate gland epithelium morphogenesis	8/2092	26/18800	0.00574254	0.0705995	0.0611458	HOXB13/HOXD13/TNC/SOX9/SULF1/BMP7/BMP4/ESR1	8	2.12132
BP	GO:0062009	secondary palate development	8/2092	26/18800	0.00574254	0.0705995	0.0611458	ITGB8/ITGB6/TGFB2/COL11A2/FOXE1/FZD1/SOX11/FZD2	8	2.82843
BP	GO:0033555	multicellular organismal response to stress	16/2092	73/18800	0.0057579	0.0706344	0.061176	TAC1/GABRA5/TRPA1/PRKCG/ASIC1/KIAA0319/RELN/LYPD1/PIRT/GRIK2/MORC1/ADRB1/NOS1/DRD1/CALCA/P2RX2	16	1.5
BP	GO:0021510	spinal cord development	20/2092	99/18800	0.00581138	0.0711358	0.0616103	OLIG3/LRP8/RFX4/NEFL/ISL1/ISL2/MDGA1/HOXC10/LHX1/GDF11/PAX6/SOX4/RELN/VIT/VSTM5/SOX11/MNX1/FOXB1/ASCL1/LHX3	20	3.57771
BP	GO:0003206	cardiac chamber morphogenesis	24/2092	126/18800	0.00586532	0.0716407	0.0620476	COL11A1/SEMA3C/ISL1/OVOL2/LRP2/TGFB2/GRHL2/TBX5/NKX2-5/ROBO2/SOX4/SHOX2/FGF8/FZD1/TNNC1/RYR2/SOX11/FZD2/POU4F1/BMP7/BMP4/TNNI3/BMP10/RBP4	24	4.08248
BP	GO:0003161	cardiac conduction system development	10/2092	37/18800	0.00589044	0.0717922	0.0621788	HCN4/NPPB/GJB6/ISL1/TBX5/NKX2-5/SHOX2/DSG2/BMP4/CACNA1G	10	3.16228
BP	GO:0032305	positive regulation of icosanoid secretion	7/2092	21/18800	0.00593153	0.0721371	0.0624775	AVPR1B/PLA2G4A/TNFRSF11A/IL1A/OXT/CYP4A11/CYP4F2	7	0.377964
BP	GO:0030198	extracellular matrix organization	49/2092	307/18800	0.0060262	0.0730818	0.0632957	COL2A1/MMP12/MMP10/COL9A2/COL11A1/CTSV/NPNT/COL10A1/MMP1/SPINT1/MMP7/MMP13/TGFB2/MMP9/FKBP10/APLP1/WT1/DDR1/COMP/MMP16/COL11A2/MELTF/NTNG1/CREB3L1/MMP8/FOXF2/COL28A1/FBLN1/MMP3/FERMT1/VIT/SPINT2/HPSE2/ADAMTS16/COLGALT2/POSTN/COL22A1/PAPLN/PRDM5/COL24A1/PRSS1/SOX9/SULF1/FLRT2/MMP11/TLL2/TMPRSS6/PLG/ANGPTL7	49	6.14286
BP	GO:0001890	placenta development	27/2092	147/18800	0.00603933	0.0730818	0.0632957	WNT7B/KRT19/PLAC1/CDX2/ITGB8/OVOL2/LDOC1/SPINT1/NDP/DLX3/GJB3/GCM1/IGF2/GRHL2/ASCL2/SPINT2/E2F7/TEX19/BMP7/E2F8/MDFI/PLK4/TTPA/ETNK2/PLG/ANG/LHX3	27	3.27165
BP	GO:0048592	eye morphogenesis	28/2092	154/18800	0.00604806	0.0730818	0.0632957	SIX3/PITX2/PROM1/USH1C/TFAP2A/ATP8A2/MFAP2/STRA6/TENM3/PTF1A/LHX1/GDF11/FOXF2/PAX6/WNT9A/IGFN1/TFAP2B/FBN2/OLFM3/SOX11/CRB2/SOX9/NTRK2/BMP7/BMP4/TSKU/RBP4/MFSD2A	28	4.15761
BP	GO:0007178	transmembrane receptor protein serine/threonine kinase signaling pathway	57/2092	368/18800	0.00619459	0.0745116	0.0645341	AFP/DKK1/SFRP5/VEPH1/TNFAIP6/DLX5/FOLR1/DLX1/FOXD1/CER1/NPNT/ITGB8/DMRT1/OVOL2/ITGA3/ITGB6/INHA/LRP2/TGFB2/IL17F/NCEH1/PMEPA1/COMP/GDF10/GDF11/IGSF1/TTK/KIAA0319/FZD1/PEG10/TFAP2B/FBN2/DAND5/ELAPOR2/FERMT1/FGF9/LEFTY1/IL17RD/SOX11/LEFTY2/BMPR1B/CRB2/CHRDL1/AMH/SOST/SULF1/ADAM9/RUNX2/BMP7/BMP4/SOSTDC1/TMPRSS6/BMP10/TGFBR3L/TDGF1P3/SPINT3/CIDEA	57	5.9604
BP	GO:0001504	neurotransmitter uptake	11/2092	43/18800	0.00621633	0.0745116	0.0645341	SNAP25/KCNJ10/SLC6A4/SYNGR3/SLC6A5/SLC38A1/SLC22A2/NOS1/SLC6A13/DRD1/SLC22A1	11	0.301511
BP	GO:0044786	cell cycle DNA replication	11/2092	43/18800	0.00621633	0.0745116	0.0645341	AICDA/GINS1/MCM2/RAD51/CDT1/BLM/E2F7/MCM6/CDC45/E2F8/CDC7	11	3.31662
BP	GO:0014706	striated muscle tissue development	41/2092	248/18800	0.00623139	0.0745116	0.0645341	DKK1/KCNK2/HCN4/NPPB/FGF20/GJB6/COL11A1/FHOD3/SEMA3C/SGCZ/ISL1/EYA1/LRP2/TGFB2/WT1/TBX5/G6PD/XIRP2/NKX2-5/FZD7/SHOX2/RGS2/FGF8/CDK1/CENPF/FGF9/TNNC1/RYR2/NEBL/POU4F1/BMP7/DSG2/RGS4/BMP4/CACNA1G/TNNI3/BMP10/RBP4/TCAP/ADRA1A/HAMP	41	4.84139
BP	GO:0009743	response to carbohydrate	38/2092	226/18800	0.00623241	0.0745116	0.0645341	RFX6/SLC30A8/GIP/NPTX1/NEUROD1/GJB6/CFTR/EPHA5/LIN28A/EFNA5/OPRK1/GIPR/ABCA12/COLEC12/UCN3/SOX4/NKX6-1/ITGA2/IGF1R/IL1A/PTPRN/PCSK1/CDT1/MAPK13/TREM2/GHRHR/MAFA/KCNB1/CYP7A1/OXT/PCK1/ANO1/PCK2/GPLD1/GYS2/GCK/ADIPOQ/P2RX2	38	1.94666
BP	GO:1901654	response to ketone	33/2092	190/18800	0.00633007	0.0755192	0.0654067	CA9/HOXB13/CFTR/NEFL/EFNA5/UGT3A2/HOXD13/UCP1/TGFB2/UCN3/ACOD1/HOXA11/P2RY4/IGF1R/OXTR/POSTN/HPCA/CD38/CYBB/CSN1S1/CLDN4/CPS1/ARG1/ASS1/SRD5A2/FOXP3/AVPR1A/OXT/PCK1/ABCB4/PCK2/ADCY1/TAT	33	1.5667
BP	GO:0043062	extracellular structure organization	49/2092	308/18800	0.00641273	0.076344	0.0661211	COL2A1/MMP12/MMP10/COL9A2/COL11A1/CTSV/NPNT/COL10A1/MMP1/SPINT1/MMP7/MMP13/TGFB2/MMP9/FKBP10/APLP1/WT1/DDR1/COMP/MMP16/COL11A2/MELTF/NTNG1/CREB3L1/MMP8/FOXF2/COL28A1/FBLN1/MMP3/FERMT1/VIT/SPINT2/HPSE2/ADAMTS16/COLGALT2/POSTN/COL22A1/PAPLN/PRDM5/COL24A1/PRSS1/SOX9/SULF1/FLRT2/MMP11/TLL2/TMPRSS6/PLG/ANGPTL7	49	6.14286
BP	GO:0021543	pallium development	30/2092	169/18800	0.00654735	0.0777825	0.067367	DLX1/NEUROD1/FOXG1/ANXA3/CDK5R2/EPHA5/LRP8/DLX2/NEFL/IGF2BP1/MDGA1/ATOH1/POU3F2/PAX6/SLC2A1/FGF8/IGF1R/RELN/WDR62/NTRK2/KIRREL3/ASPM/HTR5A/TBR1/BMERB1/SRD5A2/TSKU/ASCL1/DRD1/MFSD2A	30	3.28634
BP	GO:0030509	BMP signaling pathway	29/2092	162/18800	0.00659158	0.0781435	0.0676796	DKK1/SFRP5/TNFAIP6/DLX5/DLX1/FOXD1/CER1/ITGA3/LRP2/TGFB2/COMP/FZD1/TFAP2B/DAND5/ELAPOR2/LEFTY1/SOX11/LEFTY2/BMPR1B/CRB2/CHRDL1/SOST/SULF1/RUNX2/BMP7/BMP4/SOSTDC1/TMPRSS6/BMP10	29	4.64238
BP	GO:0042044	fluid transport	9/2092	32/18800	0.00666546	0.0788536	0.0682947	SLC5A1/CFTR/AQP10/SLC4A11/PDZD3/AQP2/MIP/AQP7P3/AQP8	9	1
BP	GO:0000727	double-strand break repair via break-induced replication	5/2092	12/18800	0.00686231	0.0800083	0.0692947	MCM2/MCM6/GINS4/CDC45/CDC7	5	2.23607
BP	GO:0014049	positive regulation of glutamate secretion	5/2092	12/18800	0.00686231	0.0800083	0.0692947	SYT4/AVPR1B/GABBR1/AVPR1A/KMO	5	0.447214
BP	GO:0021559	trigeminal nerve development	5/2092	12/18800	0.00686231	0.0800083	0.0692947	TFAP2A/ISL1/SEMA3A/TIFAB/POU4F1	5	2.23607
BP	GO:0044771	meiotic cell cycle phase transition	5/2092	12/18800	0.00686231	0.0800083	0.0692947	MAPK15/TTK/CDC25A/CCNB2/NDC80	5	2.23607
BP	GO:0060442	branching involved in prostate gland morphogenesis	5/2092	12/18800	0.00686231	0.0800083	0.0692947	HOXB13/HOXD13/BMP7/BMP4/ESR1	5	1.34164
BP	GO:0060746	parental behavior	5/2092	12/18800	0.00686231	0.0800083	0.0692947	OPRK1/OXTR/AVPR1A/OXT/DRD1	5	-0.447214
BP	GO:0061309	cardiac neural crest cell development involved in outflow tract morphogenesis	5/2092	12/18800	0.00686231	0.0800083	0.0692947	PITX2/FOLR1/SEMA3C/BMP7/BMP4	5	2.23607
BP	GO:0042130	negative regulation of T cell proliferation	15/2092	68/18800	0.00692974	0.0806279	0.0698313	FOXJ1/VTCN1/PLA2G2D/IL4I1/SCGB1A1/CTLA4/IL2RA/CRTAM/HAVCR2/XCL1/BMP4/CD80/ARG1/LGALS9C/FOXP3	15	2.32379
BP	GO:0001738	morphogenesis of a polarized epithelium	19/2092	94/18800	0.00702219	0.0815354	0.0706173	DKK1/PTK7/VANGL2/PKHD1/ROR1/LAMA1/FOXF2/FZD7/MLLT3/SAPCD2/DLG3/FZD1/AJAP1/GPC4/FZD2/NKD1/CTHRC1/SPEF1/SH3BP1	19	4.3589
BP	GO:0051960	regulation of nervous system development	66/2092	440/18800	0.00718189	0.0832185	0.072075	SLITRK1/SEMA3E/DKK1/DLX1/FOXG1/LRRN1/LRP8/TPBG/DLX2/SEMA3C/LPAR3/NEFL/EPHB3/ZNF488/GRID2/LIN28A/SPINT1/SEMA3A/SYT4/EFNA5/LINGO2/CHODL/DLL3/CBLN2/ZNF365/LRP2/NRXN1/PRTG/IFNG/VAX1/NLGN1/ATOH1/SERPINE2/ROBO2/PAX6/NKX6-1/SHOX2/HES7/KIAA0319/ASCL2/LRP4/OXTR/ELAPOR2/RELN/BHLHE41/VSTM5/SOX11/XRCC2/WDR62/LRRTM1/DBN1/SEMA6A/PLXNB3/NTRK2/POU4F1/TRIM46/BMP7/ASPM/SLITRK5/NAP1L1/FLRT2/TREM2/CAMK2B/OXT/ASCL1/N…	66	7.13931
BP	GO:0006270	DNA replication initiation	10/2092	38/18800	0.00721296	0.0834072	0.0722385	MCIDAS/TICRR/ORC1/MCM10/MCM2/CDC6/ORC6/CDT1/MCM6/CDC45	10	3.16228
BP	GO:0045229	external encapsulating structure organization	49/2092	310/18800	0.00724896	0.0836521	0.0724506	COL2A1/MMP12/MMP10/COL9A2/COL11A1/CTSV/NPNT/COL10A1/MMP1/SPINT1/MMP7/MMP13/TGFB2/MMP9/FKBP10/APLP1/WT1/DDR1/COMP/MMP16/COL11A2/MELTF/NTNG1/CREB3L1/MMP8/FOXF2/COL28A1/FBLN1/MMP3/FERMT1/VIT/SPINT2/HPSE2/ADAMTS16/COLGALT2/POSTN/COL22A1/PAPLN/PRDM5/COL24A1/PRSS1/SOX9/SULF1/FLRT2/MMP11/TLL2/TMPRSS6/PLG/ANGPTL7	49	6.14286
BP	GO:0006813	potassium ion transport	40/2092	243/18800	0.00734757	0.0842836	0.0729975	KCNJ16/KCNK2/HCN4/KCNG3/KCNV1/LRRC38/WNK2/SNAP25/KCNA2/ATP1A4/SLC9A4/KCND2/MTNR1B/OPRK1/KCNJ10/FXYD3/SLC9A2/KEL/EDN3/DPP10/KCNH2/ATP12A/SLC24A2/KCNQ5/KCNH3/ADORA1/ATP1A3/RGS4/KCNMB4/GAL/TREM2/FXYD1/SLC9C2/KCNB1/SLC9A3/NOS1/DRD1/KCNN2/KCNJ4/GCK	40	3.47851
BP	GO:0016485	protein processing	40/2092	243/18800	0.00734757	0.0842836	0.0729975	CTSE/SLC30A8/CORIN/PCSK1N/RFX4/KLK1/TNP1/MBOAT4/COMP/ACP4/KEL/MMP16/NLRP7/MELTF/SERPINE2/PHEX/GRIN2A/TMPRSS4/ASTL/BACE2/PCSK1/PLA2G7/KLK6/PRSS12/TLL2/CLEC3B/FGB/REN/FGA/CHAC1/F11/F12/NLRP6/KLKB1/HPR/F9/HP/HGFAC/ECEL1/KLK3	40	1.58114
BP	GO:0007214	gamma-aminobutyric acid signaling pathway	8/2092	27/18800	0.00737837	0.0842836	0.0729975	GABRA5/GABRA2/GABRR1/GABRG3/GABRA4/GABRB3/GABRA3/GABBR1	8	2.82843
BP	GO:0009065	glutamine family amino acid catabolic process	8/2092	27/18800	0.00737837	0.0842836	0.0729975	GAD2/GAD1/ARG1/ADHFE1/DAO/NOS1/PRODH/GLS2	8	-1.41421
BP	GO:0010460	positive regulation of heart rate	8/2092	27/18800	0.00737837	0.0842836	0.0729975	TACR3/EDN3/RYR2/RGS4/ADRA1B/AVPR1A/ADRB1/ADRA1A	8	0
BP	GO:0051480	regulation of cytosolic calcium ion concentration	55/2092	356/18800	0.00744457	0.0848681	0.0735038	TAC1/ITPR3/TRPV6/TRPA1/LPAR3/CD19/TRPV5/CCR3/GLP1R/MTNR1B/AVPR1B/JSRP1/CALB2/GIPR/MCOLN3/CHRNA9/P2RY4/CCR8/GRIN2A/LPAR2/UBASH3B/GRM1/TRPC7/CALCR/TRPC1/OXTR/MCOLN2/NPSR1/CCKBR/RYR2/SLC24A2/CEMIP/MS4A1/GRIN2B/CXCL9/ADORA1/CD38/CNR1/CXCR5/XCL1/P2RY10/LPAR1/CDH23/KNG1/ADRA1B/AVPR1A/OXT/IAPP/NOS1/DRD1/ADRA1A/CALCA/ESR1/SAA1/P2RX2	55	3.91036
BP	GO:0031281	positive regulation of cyclase activity	12/2092	50/18800	0.0075209	0.0855654	0.0741077	GUCA2A/GLP1R/ADORA2B/GIPR/HPCA/GHRHR/AVPR2/ADRB1/NOS1/GUCA2B/DRD1/CALCA	12	-0.57735
BP	GO:0007565	female pregnancy	32/2092	185/18800	0.00753986	0.0856085	0.074145	GIP/CORIN/HMX3/PTHLH/LDOC1/PRL/ITGA3/NDP/MMP9/ITGB4/SCGB1A1/DDR1/PNOC/RLN2/ACOD1/SLC2A1/RGS2/FBLN1/ITGA2/OXTR/CD38/CNR1/HAVCR2/SLC38A1/CLDN4/ARG1/OXT/PZP/AGRP/CRHBP/CALCA/ESR1	32	3.18198
BP	GO:0052548	regulation of endopeptidase activity	64/2092	426/18800	0.00775101	0.0878292	0.0760684	CST8/ITIH5/SERPINB4/SPINK13/CST1/SERPINB7/PCSK1N/NLRP2/KHDC1/ST18/CST4/BIRC7/SPINK4/PMAIP1/SPINT1/MMP9/AIM2/EGLN3/NLRP7/CST6/SERPINE2/WFDC10A/SERPINB11/GRIN2A/SERPINI1/ANXA8L1/CST2/COL28A1/BIRC5/PLAUR/SERPINI2/CD27/SPINT2/ANXA8/SERPINB3/PAPLN/CRB2/SYK/LCN1/GRIN2B/DPEP1/ANOS1/SEMG1/PTTG1/KNG1/GRAMD4/SERPING1/SERPINA4/NLRP6/IFI6/BCL2L10/WFDC5/PZP/XDH/SLC22A2/SMR3A/SERPINC1/HRG/FETUB/SERPINA11/SPINT…	64	3
BP	GO:0000076	DNA replication checkpoint signaling	6/2092	17/18800	0.00787691	0.08801	0.0762249	TICRR/CLSPN/ORC1/CDC6/CDT1/CDC45	6	2.44949
BP	GO:0015812	gamma-aminobutyric acid transport	6/2092	17/18800	0.00787691	0.08801	0.0762249	TRH/SV2A/SLC6A6/GABBR1/ABAT/SLC6A13	6	0.816497
BP	GO:0032604	granulocyte macrophage colony-stimulating factor production	6/2092	17/18800	0.00787691	0.08801	0.0762249	ISL1/IL17F/SYK/IL18/IL23R/CD80	6	2.44949
BP	GO:0032645	regulation of granulocyte macrophage colony-stimulating factor production	6/2092	17/18800	0.00787691	0.08801	0.0762249	ISL1/IL17F/SYK/IL18/IL23R/CD80	6	2.44949
BP	GO:0060457	negative regulation of digestive system process	6/2092	17/18800	0.00787691	0.08801	0.0762249	TFF2/OXTR/NPSR1/TIFAB/OXT/HAMP	6	0.816497
BP	GO:0023019	signal transduction involved in regulation of gene expression	7/2092	22/18800	0.00787725	0.08801	0.0762249	NEUROD1/FGF5/CER1/PAX6/FGF8/EPCAM/DAND5	7	2.64575
BP	GO:0048485	sympathetic nervous system development	7/2092	22/18800	0.00787725	0.08801	0.0762249	SEMA3A/GFRA3/SOX4/TFAP2B/SOX11/INSM1/ASCL1	7	1.88982
BP	GO:0031960	response to corticosteroid	28/2092	157/18800	0.00789173	0.08801	0.0762249	WNT7B/SSTR3/ANXA3/NEFL/ISL1/SCGB1A1/UCN3/CALCR/IGF1R/MYOD1/PCSK1/CYBB/ADAM9/CSN1S1/GHRHR/CPS1/ARG1/GHR/ALPL/ASS1/AVPR1A/OXT/PCK1/PCK2/PFKFB1/LCAT/TAT/ADIPOQ	28	0
BP	GO:0007584	response to nutrient	27/2092	150/18800	0.00793387	0.0883053	0.0764807	SST/FOLR1/CYP24A1/SLC6A19/FGF23/CYP26B1/GIPR/SLC6A4/PHEX/ITGA2/IGF1R/IL1A/POSTN/CNR1/CYBB/BMP7/OTC/ARG1/ALPL/ASS1/ACSL1/CYP26A1/ASCL1/GCGR/CYP1A1/ADIPOQ/HAMP	27	0.96225
BP	GO:0032370	positive regulation of lipid transport	15/2092	69/18800	0.00796575	0.0884857	0.0766369	ATP8A2/AVPR1B/ABCA12/PLA2G4A/TNFRSF11A/IL1A/RETN/GAL/ACSL1/OXT/CYP4A11/ABCB4/CYP4F2/CYP8B1/ADIPOQ	15	0.258199
BP	GO:0042310	vasoconstriction	17/2092	82/18800	0.00806863	0.0894524	0.0774742	HTR1D/MTNR1B/AVPR1B/COMP/KEL/EDN3/SLC6A4/OXTR/ADRA2C/CD38/KCNMB4/FGB/AVPR2/ADRA1B/FGA/AVPR1A/ADRA1A	17	1.21268
BP	GO:0051302	regulation of cell division	32/2092	186/18800	0.00816116	0.0903008	0.078209	FGF5/TGFB2/PROK1/IGF2/NLRP5/KIF23/EREG/TGFA/FGF4/AURKB/KIF18B/PAX6/MLLT3/PLK1/FGF8/IGF1R/KIF20A/RXFP3/FGF9/IL1A/ECT2/CDC6/ORC6/BLM/RACGAP1/CXCR5/E2F7/VEGFD/MACC1/ASPM/E2F8/PLK4	32	5.65685
BP	GO:0050708	regulation of protein secretion	41/2092	252/18800	0.00818634	0.0904022	0.0782968	RFX6/CHGA/SLC30A8/TRH/KRT20/GIP/NEUROD1/CFTR/EPHA5/ISL1/SNAP25/SYT4/EFNA5/MTNR1B/TGFB2/GIPR/ABCA12/IFNG/UCN3/IL12A/SOX4/NKX6-1/TFAP2B/IL1A/PCSK1/CD38/CNR1/ADAM9/TREM2/KCNB1/FGB/FGA/ABAT/ANO1/PCK2/RBP4/ANG/GPLD1/GCK/SYT9/SAA1	41	2.65495
BP	GO:0000096	sulfur amino acid metabolic process	9/2092	33/18800	0.00827804	0.0907048	0.0785589	SLC7A11/DPEP1/BLMH/CPS1/MAT1A/CTH/BHMT/AGXT/GNMT	9	-1
BP	GO:0045907	positive regulation of vasoconstriction	9/2092	33/18800	0.00827804	0.0907048	0.0785589	AVPR1B/OXTR/CD38/FGB/AVPR2/ADRA1B/FGA/AVPR1A/ADRA1A	9	-1
BP	GO:0048333	mesodermal cell differentiation	9/2092	33/18800	0.00827804	0.0907048	0.0785589	HMGA2/DKK1/ITGA3/SIX2/EYA1/ITGB4/HOXA11/ITGA2/BMP4	9	3
BP	GO:2000191	regulation of fatty acid transport	9/2092	33/18800	0.00827804	0.0907048	0.0785589	AVPR1B/PLA2G4A/TNFRSF11A/IL1A/SYK/ACSL1/OXT/CYP4A11/CYP4F2	9	0.333333
BP	GO:0060675	ureteric bud morphogenesis	14/2092	63/18800	0.00834245	0.0912334	0.0790167	HOXD11/FOXD1/NPNT/SIX2/EYA1/WT1/LHX1/HOXA11/FMN1/FGF8/KIF26B/ADAMTS16/SOX9/BMP4	14	3.74166
BP	GO:1903522	regulation of blood circulation	42/2092	260/18800	0.00849229	0.0926924	0.0802804	CHGA/HCN4/CORIN/TACR3/ISL1/SEMA3A/GLP1R/MTNR1B/AVPR1B/TGFB2/TBX5/EDN3/NKX2-5/KCNH2/SHOX2/RGS2/TRPC1/OXTR/RYR2/ADRA2C/ADORA1/CD38/ATP1A3/DSG2/RGS4/KCNMB4/CACNA1G/TNNI3/FXYD1/FGB/AVPR2/ADRA1B/FGA/CTNNA3/AVPR1A/OXT/BMP10/ADRB1/NOS1/ADRA1A/CALCA/KCNN2	42	2.16025
BP	GO:0051289	protein homotetramerization	13/2092	57/18800	0.00865356	0.0940887	0.0814897	TRPA1/TRPV5/AQP10/AQP2/GBP5/SYCP1/MAT1A/MIP/SHMT1/UPB1/TDO2/CTH/GNMT	13	-0.27735
BP	GO:0060042	retina morphogenesis in camera-type eye	13/2092	57/18800	0.00865356	0.0940887	0.0814897	PROM1/USH1C/TFAP2A/ATP8A2/PTF1A/LHX1/IGFN1/TFAP2B/CRB2/SOX9/NTRK2/RBP4/MFSD2A	13	2.49615
BP	GO:0060537	muscle tissue development	61/2092	405/18800	0.00868821	0.0940925	0.081493	DKK1/KCNK2/HCN4/VGLL2/NPPB/FGF20/GJB6/COL11A1/FHOD3/POPDC3/SEMA3C/SGCZ/ISL1/CYP26B1/EYA1/LRP2/TGFB2/STRA6/IGF2/WT1/VAX1/KEL/CHRNA1/TBX5/G6PD/XIRP2/NKX2-5/FZD7/SHOX2/RGS2/FGF8/TFAP2B/CDK1/CENPF/FGF9/TNNC1/RYR2/PITX1/SOX11/HDAC9/MYOD1/NEBL/CNTNAP1/SOX9/POU4F1/BMP7/DSG2/RGS4/BMP4/CACNA1G/DNER/TNNI3/TLL2/SMYD1/PPARGC1A/BMP10/RBP4/TCAP/ADRA1A/HAMP/P2RX2	61	5.76166
BP	GO:0042476	odontogenesis	24/2092	130/18800	0.00869164	0.0940925	0.081493	PITX2/LHX8/APCDD1/DLX1/CFTR/DLX2/TFAP2A/ITGB6/AMTN/DLX3/TGFB2/ACP4/PAX9/FGF4/PHEX/LRP4/FGF8/WNT10A/SP6/RUNX2/BMP7/BMP4/SOSTDC1/ALPL	24	4.49073
BP	GO:0051592	response to calcium ion	26/2092	144/18800	0.00870393	0.0940925	0.081493	SYT13/ITPR3/TRPV6/SYT4/GIPR/NLGN1/CPNE9/TRPC1/ECT2/SYT15/RYR2/SLC25A24/PCSK1/HPCA/ALOX5AP/DPEP1/ADAM9/KCNMB4/CPNE4/FGB/FGA/ADCY1/CRHBP/ACER1/GPLD1/SYT9	26	2.35339
BP	GO:0006882	cellular zinc ion homeostasis	10/2092	39/18800	0.0087536	0.0942683	0.0816452	SLC30A8/SLC30A3/MT1B/MT1H/MT1E/MT1DP/MT1M/MT2A/MT1G/MT1X	10	-1.26491
BP	GO:0042755	eating behavior	10/2092	39/18800	0.0087536	0.0942683	0.0816452	UCHL1/TRH/ATP8A2/OPRK1/OXTR/NPSR1/MC4R/OXT/IAPP/AGRP	10	1.26491
BP	GO:0051349	positive regulation of lyase activity	12/2092	51/18800	0.00886229	0.095257	0.0825015	GUCA2A/GLP1R/ADORA2B/GIPR/HPCA/GHRHR/AVPR2/ADRB1/NOS1/GUCA2B/DRD1/CALCA	12	-0.57735
BP	GO:0045137	development of primary sexual characteristics	38/2092	231/18800	0.00889754	0.095454	0.0826721	AFP/NR0B1/NHLH2/LHX8/TNFAIP6/DMRT1/PCYT1B/SEMA3A/INHA/LRP2/TGFB2/WT1/EREG/IRX5/KIF18A/TSPY1/HOXA11/ROBO2/FGF8/FGF9/IL1A/PRPS1L1/ZFP42/BMPR1B/PTPRN/AMH/LHFPL2/SOX9/TSPY10/RETN/TEX19/ASPM/TFAP2C/REN/GPR149/SRD5A2/ANG/ESR1	38	4.5422
BP	GO:0002920	regulation of humoral immune response	11/2092	45/18800	0.00891832	0.0954955	0.082708	FOXJ1/IL17F/PGC/ACOD1/CR2/CR1L/TREM2/SERPING1/C4BPA/HPX/KLK3	11	0.904534
BP	GO:1901607	alpha-amino acid biosynthetic process	15/2092	70/18800	0.00912135	0.0973072	0.0842771	BCAT1/PYCR1/CPS1/OTC/AGXT2/AASS/SHMT1/ASL/ASS1/SDSL/CTH/BHMT/AGXT/GLS2/SDS	15	-2.84019
BP	GO:0033273	response to vitamin	17/2092	83/18800	0.00912201	0.0973072	0.0842771	FOLR1/CYP24A1/FGF23/CYP26B1/PHEX/ITGA2/IGF1R/IL1A/POSTN/BMP7/OTC/ARG1/ALPL/CYP26A1/ASCL1/CYP1A1/HAMP	17	0.727607
BP	GO:0002062	chondrocyte differentiation	21/2092	110/18800	0.00929055	0.0981648	0.08502	HMGA2/COL2A1/COL11A1/PTHLH/SIX2/RFLNA/COMP/HOXA11/SCIN/SHOX2/WNT9A/MBOAT2/NKX3-2/FGF9/BMPR1B/SOX9/SULF1/RUNX2/BMP4/TSKU/GPLD1	21	3.7097
BP	GO:0009312	oligosaccharide biosynthetic process	8/2092	28/18800	0.00934157	0.0981648	0.08502	B3GALT5/B3GALT2/ST6GALNAC5/FUT3/FUT9/FUT4/B3GALNT1/FBP1	8	2.12132
BP	GO:0014072	response to isoquinoline alkaloid	8/2092	28/18800	0.00934157	0.0981648	0.08502	PPP1R1B/TACR3/PRKCG/OPRK1/PCSK1/CNR1/RGS4/GHR	8	2.12132
BP	GO:0019359	nicotinamide nucleotide biosynthetic process	8/2092	28/18800	0.00934157	0.0981648	0.08502	NMNAT2/ACMSD/HAAO/NMRK2/IDO2/KMO/NNMT/ASPDH	8	-2.12132
BP	GO:0019363	pyridine nucleotide biosynthetic process	8/2092	28/18800	0.00934157	0.0981648	0.08502	NMNAT2/ACMSD/HAAO/NMRK2/IDO2/KMO/NNMT/ASPDH	8	-2.12132
BP	GO:0043278	response to morphine	8/2092	28/18800	0.00934157	0.0981648	0.08502	PPP1R1B/TACR3/PRKCG/OPRK1/PCSK1/CNR1/RGS4/GHR	8	2.12132
BP	GO:0060512	prostate gland morphogenesis	8/2092	28/18800	0.00934157	0.0981648	0.08502	HOXB13/HOXD13/TNC/SOX9/SULF1/BMP7/BMP4/ESR1	8	2.12132
BP	GO:1903319	positive regulation of protein maturation	8/2092	28/18800	0.00934157	0.0981648	0.08502	TNP1/MELTF/SOX4/ASTL/CLEC3B/F12/KLKB1/TFR2	8	0
BP	GO:0046660	female sex differentiation	23/2092	124/18800	0.00951043	0.0990502	0.0857867	AFP/LHX8/TNFAIP6/PCYT1B/INHA/LRP2/STRA6/WT1/EREG/LHX1/ROBO2/ZFP42/BMPR1B/PTPRN/AMH/LHFPL2/TYRO3/RETN/GPR149/SRD5A2/RBP4/ANG/ESR1	23	2.71069
BP	GO:0072329	monocarboxylic acid catabolic process	23/2092	124/18800	0.00951043	0.0990502	0.0857867	CYP2W1/CYP26B1/GLYATL2/CNR1/ECHDC2/ABCB11/GCDH/HAO1/EHHADH/AGXT2/PON3/CYP26A1/CYP4A11/PCK1/CYP4F2/PCK2/SLC27A2/ACADL/LDHD/AGXT/AKR1D1/MFSD2A/ADIPOQ	23	-3.12772
BP	GO:0007269	neurotransmitter secretion	26/2092	145/18800	0.00951359	0.0990502	0.0857867	CADPS/SNAP25/PCLO/PRKCG/SYT4/SV2A/ADORA2B/NRXN1/ASIC1/UNC13A/NLGN1/UNC13C/P2RY4/CHRNA6/CNR1/CPLX2/CHRNA5/SLC4A8/GRM4/KCNMB4/CAMK2A/KMO/ADCY1/DRD1/ADRA1A/SYT9	26	2.74563
BP	GO:0072006	nephron development	26/2092	145/18800	0.00951359	0.0990502	0.0857867	WNT7B/PROM1/FOXJ1/DCHS2/SERPINB7/HOXD11/FOXD1/NPNT/NPHS2/ITGA3/SIX2/EYA1/WT1/LHX1/HOXA11/FMN1/FGF8/TFAP2B/KIF26B/ADAMTS16/SOX9/SULF1/KIRREL3/BMP7/BMP4/ADIPOQ	26	4.70679
BP	GO:0099643	signal release from synapse	26/2092	145/18800	0.00951359	0.0990502	0.0857867	CADPS/SNAP25/PCLO/PRKCG/SYT4/SV2A/ADORA2B/NRXN1/ASIC1/UNC13A/NLGN1/UNC13C/P2RY4/CHRNA6/CNR1/CPLX2/CHRNA5/SLC4A8/GRM4/KCNMB4/CAMK2A/KMO/ADCY1/DRD1/ADRA1A/SYT9	26	2.74563
BP	GO:0060191	regulation of lipase activity	18/2092	90/18800	0.00954102	0.0991528	0.0858757	AVPR1B/LPAR2/ANXA8L1/RGS2/ANXA8/HDAC9/HPCA/LPAR1/BICD1/APOC1/AVPR1A/APOA5/SELE/ANG/ADRA1A/APOC3/ESR1/PNLIP	18	0
BP	GO:0072171	mesonephric tubule morphogenesis	14/2092	64/18800	0.0096121	0.0997079	0.0863564	HOXD11/FOXD1/NPNT/SIX2/EYA1/WT1/LHX1/HOXA11/FMN1/FGF8/KIF26B/ADAMTS16/SOX9/BMP4	14	3.74166
CC	GO:0019814	immunoglobulin complex	118/2209	167/19594	1.7393e-73	1.01749e-70	9.19082e-71	IGLV4-69/IGKV2-29/IGHV7-4-1/IGLV3-25/IGHV4-39/IGHG1/IGLV5-45/IGHV3-49/IGHV3-15/IGKV2-28/IGHV1-69D/IGLV9-49/IGHV1-69/IGKV3-15/IGLV2-23/IGKJ1/IGHV3-21/IGKV4-1/IGKV1D-39/IGHV3-66/IGLV3-21/IGKC/IGHV3-73/IGLV2-11/IGHV3-23/IGHV1-3/IGHV1-18/IGKV3-20/IGHV1-24/IGKV1D-13/IGKV1D-42/IGHV3-33/IGKV1-13/IGLV1-47/IGLV3-19/IGHV4-59/IGHV3-53/IGLV2-14/IGLV8-61/IGLV3-10/IGHV3-30/IGHV4-4/IGHV2-70/IGKV1-12/IGHV3-64/IG…	118	10.8628
CC	GO:0042571	immunoglobulin complex, circulating	54/2209	77/19594	6.32787e-34	1.8509e-31	1.67189e-31	IGHV7-4-1/IGHV4-39/IGHG1/IGHV3-49/IGHV3-15/IGHV1-69D/IGHV1-69/IGHV3-21/IGHV3-66/IGKC/IGHV3-73/IGHV3-23/IGHV1-3/IGHV1-18/IGKV3-20/IGHV1-24/IGHV3-33/IGHV4-59/IGHV3-53/IGHV3-30/IGHV4-4/IGHV2-70/IGHV3-64/IGHV1-58/IGHV3-43/IGLC2/IGHV5-10-1/IGHV2-5/IGHV3-48/IGHV4-34/IGLL5/IGHG3/IGHV5-51/IGHV7-81/IGHV4-28/IGHV3-74/IGHV2-26/IGHV4-31/IGHV3-64D/IGHV3-38/IGHV3-7/IGHV1-45/IGHV3-35/IGHV6-1/IGHG4/IGLC3/IGHV4-6…	54	7.34847
CC	GO:0009897	external side of plasma membrane	116/2209	455/19594	9.19899e-18	1.7938e-15	1.62031e-15	VTCN1/IGHV7-4-1/IGHV4-39/IGHG1/IGHV3-49/IGHV3-15/FOLR1/IGHV1-69D/IGHV1-69/IGHV3-21/IGHV3-66/IGKC/EPHA5/IGHV3-73/IGHV3-23/IGHV1-3/IGHV1-18/IGHV1-24/IGHV3-33/IGHV4-59/IGHV3-53/IGHV3-30/IGHV4-4/IGHV2-70/IGHV3-64/IGHV1-58/IGHV3-43/CD19/IGLC2/HHLA2/IGHV5-10-1/IGHV2-5/ITGA3/CD79A/ITGB6/PDCD1/IGHV3-48/EFNA5/CCR3/IGHV4-34/RAET1L/IGLL5/CD1A/IGHG3/LRP2/TNFRSF9/IGHV5-51/IGHV7-81/IGHV4-28/IGHV3-74/IGHV2-26/L…	116	7.9849
CC	GO:0072562	blood microparticle	51/2209	147/19594	5.05067e-14	7.38661e-12	6.6722e-12	IGLV3-25/IGHG1/IGKV3-15/IGKV4-1/IGLV3-21/IGKC/IGHV3-23/IGKV3-20/IGLV1-47/IGKV1-39/IGLC2/IGKV2D-28/TMPRSS13/IGKV1-5/IGKV1-17/IGKV3D-11/IGHG3/IGKV1D-12/IGHV3-7/IGKV2-30/IGHG4/IGLC3/IGKV1D-33/SLC2A1/JCHAIN/IGHG2/IGHV3-13/PRSS1/KNG1/HBD/ORM2/SERPING1/FGB/ACSM1/ORM1/FCN3/FGA/PLG/C4BPA/AFM/PZP/C8A/SERPINC1/PON1/HRG/HPR/HPX/C9/FCN2/HP/CFHR3	51	0.70014
CC	GO:0016324	apical plasma membrane	80/2209	358/19594	1.24131e-09	1.45233e-07	1.31187e-07	CEACAM7/SLC34A2/PROM1/CEACAM6/KCNK2/DUOX2/FOLR1/SLC5A1/GJB6/SLC22A8/CFTR/MUC1/PRKG2/SLC6A19/FRMD1/TRPV5/UPK1A/IGSF5/SLC9A4/PROM2/SLC26A9/LRP2/SLC6A20/OTOG/ATP6V0A4/MTCL1/VANGL2/PKHD1/SLC44A4/SLC10A2/SLC6A6/P2RY4/ATP12A/SLC2A1/SAPCD2/AQP10/ANXA13/SLC52A3/OXTR/EPCAM/AJAP1/TRPM6/NAALADL1/SLC4A11/ABCC1/SI/RAB27B/CRB2/ENPP3/PDZD3/SLC16A3/AQP2/CEACAM5/DPEP1/SLC38A1/ASPM/SPEF1/SLC6A9/SLC34A3/CLDN4/ABCB1…	80	4.47214
CC	GO:0045177	apical part of cell	88/2209	424/19594	8.71434e-09	8.49649e-07	7.67474e-07	CEACAM7/SLC34A2/PROM1/CEACAM6/KCNK2/DUOX2/FOLR1/SLC5A1/GJB6/SLC22A8/CFTR/ITPR3/MUC1/PRKG2/DUOXA2/SLC6A19/USH1C/FRMD1/TRPV5/UPK1A/IGSF5/SLC9A4/PROM2/SLC26A9/LRP2/SLC6A20/OTOG/ATP6V0A4/MTCL1/VANGL2/PKHD1/SLC44A4/SLC10A2/SLC7A11/SLC6A6/P2RY4/ATP12A/SLC2A1/SAPCD2/AQP10/ANXA13/SLC52A3/OXTR/EPCAM/AJAP1/TRPM6/NAALADL1/SLC4A11/ABCC1/SI/RAB27B/CRB2/ENPP3/PDZD3/SLC16A3/AQP2/CEACAM5/CHL1/DPEP1/SLC38A1/ASPM/…	88	4.47722
CC	GO:0097060	synaptic membrane	73/2209	373/19594	1.65716e-06	0.000138491	0.000125097	CDH10/SLITRK1/SORCS3/SNAP91/CACNG4/GRM3/GAD2/HTR3A/GABRA5/KCTD8/CHRNA7/MUSK/SNAP25/KCNA2/GRID2/PRKCG/ITGA3/ENO2/KCND2/DDN/DNM1/GABRA2/OPRK1/NRXN1/GABRR1/GRIA2/ACP4/UNC13A/CHRNA1/CHRNA9/GABRG3/NTNG1/NLGN1/SLC6A4/GABRA4/GABRB3/UNC13C/SLC6A6/P2RY4/GRIN2A/GRM1/DGKB/LRP4/CHRNA6/GRM7/CACNG5/LRRTM1/GRIN2B/ADORA1/SLC16A3/GABRA3/SSPN/CNR1/CNTNAP1/DBN1/CHRNA5/PCDH8/SLC6A5/SLC4A8/GABBR1/CADM3/GRIK2/SLC6A9/H…	73	6.67135
CC	GO:0099699	integral component of synaptic membrane	37/2209	149/19594	2.56491e-06	0.000187559	0.000169419	CDH10/SLITRK1/SORCS3/CACNG4/GRM3/GABRA5/KCNA2/GRID2/KCND2/GABRA2/OPRK1/CHRNA1/CHRNA9/GABRG3/NLGN1/SLC6A4/GABRA4/SLC6A6/P2RY4/GRIN2A/CHRNA6/CACNG5/LRRTM1/ADORA1/SLC16A3/GABRA3/CNR1/PCDH8/SLC6A5/GABBR1/CADM3/SLC6A9/HTR5A/ADAM22/ADCY1/DRD1/ADRA1A	37	5.09637
CC	GO:0099055	integral component of postsynaptic membrane	31/2209	118/19594	4.69768e-06	0.000305349	0.000275817	CDH10/SLITRK1/SORCS3/CACNG4/GRM3/GABRA5/GRID2/KCND2/GABRA2/OPRK1/CHRNA1/CHRNA9/NLGN1/SLC6A4/GABRA4/SLC6A6/GRIN2A/CHRNA6/CACNG5/LRRTM1/ADORA1/SLC16A3/GABRA3/PCDH8/GABBR1/SLC6A9/HTR5A/ADAM22/ADCY1/DRD1/ADRA1A	31	4.49013
CC	GO:0099240	intrinsic component of synaptic membrane	38/2209	160/19594	5.91381e-06	0.000345958	0.000312498	CDH10/SLITRK1/SORCS3/CACNG4/GRM3/GABRA5/KCNA2/GRID2/KCND2/GABRA2/OPRK1/CHRNA1/CHRNA9/GABRG3/NTNG1/NLGN1/SLC6A4/GABRA4/SLC6A6/P2RY4/GRIN2A/CHRNA6/CACNG5/LRRTM1/ADORA1/SLC16A3/GABRA3/CNR1/PCDH8/SLC6A5/GABBR1/CADM3/SLC6A9/HTR5A/ADAM22/ADCY1/DRD1/ADRA1A	38	5.19109
CC	GO:0031225	anchored component of membrane	39/2209	169/19594	9.30557e-06	0.000494887	0.000447024	CEACAM7/LYPD6B/CEACAM6/PRSS21/FOLR1/LY6K/PRSS41/GAD2/LYPD6/EFNA5/RAET1L/LY6G6C/NTM/PKHD1/MDGA1/MELTF/NTNG1/ALPI/CD177/ULBP1/IZUMO1R/GFRA3/ENPP6/ART3/PLAUR/GPC4/SPACA4/RAB27B/NCAM1/LYPD1/CEACAM5/DPEP1/GPC2/CEACAM8/FCGR3B/ALPL/CD14/CA4/GP2	39	4.96397
CC	GO:0098936	intrinsic component of postsynaptic membrane	31/2209	123/19594	1.17408e-05	0.000572366	0.000517009	CDH10/SLITRK1/SORCS3/CACNG4/GRM3/GABRA5/GRID2/KCND2/GABRA2/OPRK1/CHRNA1/CHRNA9/NLGN1/SLC6A4/GABRA4/SLC6A6/GRIN2A/CHRNA6/CACNG5/LRRTM1/ADORA1/SLC16A3/GABRA3/PCDH8/GABBR1/SLC6A9/HTR5A/ADAM22/ADCY1/DRD1/ADRA1A	31	4.49013
CC	GO:0062023	collagen-containing extracellular matrix	78/2209	429/19594	1.30046e-05	0.000583318	0.000526902	FRAS1/MATN3/ITIH5/COL2A1/LAMC2/FREM1/COL9A2/COL11A1/NPNT/FIBCD1/COL10A1/MFAP2/AMTN/NDP/EFNA5/MUC2/PKM/VWA2/TGFB2/MMP9/APLP1/ITGB4/HAPLN1/COMP/COL11A2/GDF10/NTNG1/ZP1/LAMA1/SERPINE2/ADAMDEC1/MMP8/COL28A1/FBLN1/FBN2/VIT/GPC4/ACAN/ANXA8/LEFTY2/MXRA5/POSTN/NCAM1/COL24A1/PRSS1/TNC/SOST/SULF1/CTHRC1/GPC2/BMP7/FLG/COL25A1/KNG1/ANGPTL6/CLEC3B/MBL2/ORM2/SERPING1/FGB/ORM1/FCN3/FGA/PLG/F12/PZP/SERPINC1/HMCN…	78	2.94392
CC	GO:0034364	high-density lipoprotein particle	12/2209	27/19594	1.39598e-05	0.000583318	0.000526902	PLA2G7/PLTP/APOC1/APOA5/SAA4/PON1/APOC3/HPR/LCAT/APOF/SAA1/SAA2	12	-2.3094
CC	GO:0045211	postsynaptic membrane	54/2209	271/19594	2.1209e-05	0.000827152	0.000747153	CDH10/SLITRK1/SORCS3/CACNG4/GRM3/HTR3A/GABRA5/KCTD8/CHRNA7/MUSK/GRID2/KCND2/DDN/GABRA2/OPRK1/GABRR1/GRIA2/ACP4/CHRNA1/CHRNA9/GABRG3/NLGN1/SLC6A4/GABRA4/GABRB3/SLC6A6/GRIN2A/GRM1/DGKB/CHRNA6/GRM7/CACNG5/LRRTM1/GRIN2B/ADORA1/SLC16A3/GABRA3/SSPN/DBN1/CHRNA5/PCDH8/GABBR1/GRIK2/SLC6A9/HTR5A/ADAM22/KCNB1/ADCY1/DRD1/LRRTM4/ADRA1A/SHC4/KCNJ4/CHRNA4	54	5.17115
CC	GO:0034702	ion channel complex	57/2209	294/19594	2.90786e-05	0.00106319	0.000960359	KCNJ16/KCNK2/TTYH1/HCN4/CACNG4/KCNG3/KCNV1/LRRC38/CFTR/TRPV6/HTR3A/GABRA5/CHRNA7/SCN1A/KCNA2/GRID2/KCND2/CACNG6/GABRA2/GABRR1/GRIA2/CHRNA1/BEST3/CHRNA9/GABRG3/DPP10/GABRA4/GABRB3/KCNH2/GRIN2A/TRPC7/CLIC3/CHRNA6/DLG3/TRPC1/OLFM3/HTR3E/CACNG5/RYR2/CLIC6/CACNB4/KCNQ5/GRIN2B/GABRA3/CHRNA5/GRIK2/KCNMB4/CNGB3/CACNA1G/MCUB/CLDN4/KCNB1/OLFM2/SCNN1G/ANO1/KCNJ4/CHRNA4	57	5.9604
CC	GO:0043679	axon terminus	28/2209	113/19594	4.24487e-05	0.00146073	0.00131946	NTS/KCNK2/TPBG/KCNA2/PRKCG/AVPR1B/CALB2/OPRK1/UCN3/ROR1/UNC13A/PNOC/UNC13C/GAD1/ITGA2/PACSIN1/PDYN/PTPRN/PCSK1/ADORA1/CPLX2/NTRK2/SLC4A8/PRSS12/GRIK2/OXT/CRHBP/CALCA	28	4.15761
CC	GO:0098982	GABA-ergic synapse	20/2209	70/19594	6.15656e-05	0.00200088	0.00180736	CDH10/SLITRK1/GABRA5/PCLO/KCND2/EFNA5/SV2A/GABRA2/GABRR1/GAP43/MDGA1/GABRG3/GABRA4/SLC6A6/LRRTM1/GABRA3/CNR1/GABBR1/DRD1/ADRA1A	20	3.57771
CC	GO:0009925	basal plasma membrane	49/2209	251/19594	8.54748e-05	0.00240622	0.0021735	CA9/KCNJ16/CDH17/FOLR1/SLC22A8/CALHM3/ITGA3/SLC9A4/PROM2/KCNJ10/ITGB4/SLC1A5/BSND/TGFA/SLC6A6/P2RY4/ATP12A/SLC2A1/AQP10/DLG3/EPCAM/CDH16/ATP2C2/AJAP1/CA11/SLC4A11/ABCC1/CALHM1/MST1R/ANK1/ADORA1/CD38/SLC16A3/AQP2/CEACAM5/SLC38A1/SPEF1/SLC6A9/CLDN4/SLC51A/AQP7P3/SLCO1B3/SLC6A13/SLC27A5/SLC10A1/KCNJ4/CD300LG/SLC22A1/RHCG	49	4.14286
CC	GO:0034358	plasma lipoprotein particle	13/2209	36/19594	8.63773e-05	0.00240622	0.0021735	PLA2G7/PLTP/APOC1/APOA5/SAA4/PON1/APOC3/HPR/LCAT/LPA/APOF/SAA1/SAA2	13	-2.49615
CC	GO:1990777	lipoprotein particle	13/2209	36/19594	8.63773e-05	0.00240622	0.0021735	PLA2G7/PLTP/APOC1/APOA5/SAA4/PON1/APOC3/HPR/LCAT/LPA/APOF/SAA1/SAA2	13	-2.49615
CC	GO:0000940	outer kinetochore	7/2209	12/19594	0.000108524	0.00288575	0.00260665	BUB1B/PLK1/CENPF/CCNB1/SKA1/NDC80/SKA3	7	2.64575
CC	GO:0043025	neuronal cell body	81/2209	482/19594	0.000150595	0.00383035	0.00345989	SST/UCHL1/SEPTIN14/PPP1R1B/KCNK2/GIP/TAC1/DRP2/ANXA3/ITPR3/EPHA5/LRP8/TACR3/CTNND2/GABRA5/SCN1A/KCNA2/SYT4/ENO2/KCND2/SV2A/DDN/INHA/SEZ6/AVPR1B/IGF2BP1/GABRA2/TGFB2/OPRK1/NRXN1/S100A5/GRIA2/GAP43/NRSN1/PNOC/KIF5A/BRS3/SLC6A6/DPYSL5/SERPINI1/LRP4/SLC5A7/IGF1R/S100B/TPX2/ZNF804A/PDYN/PTPRN/PCSK1/HPCA/TMPRSS3/ADORA1/NDN/CPLX2/SLC4A8/ATP1A3/CYBB/SLC38A1/GABBR1/NRSN2/GRIK2/GAL/HTR5A/MAP1A/DNER/NCF1/ST…	81	5.88889
CC	GO:0044306	neuron projection terminus	29/2209	129/19594	0.000201001	0.00476508	0.00430422	NTS/UCHL1/KCNK2/TPBG/KCNA2/PRKCG/AVPR1B/CALB2/OPRK1/UCN3/ROR1/UNC13A/PNOC/UNC13C/GAD1/ITGA2/PACSIN1/PDYN/PTPRN/PCSK1/ADORA1/CPLX2/NTRK2/SLC4A8/PRSS12/GRIK2/OXT/CRHBP/CALCA	29	4.27099
CC	GO:0016323	basolateral plasma membrane	44/2209	226/19594	0.000203636	0.00476508	0.00430422	CA9/KCNJ16/CDH17/FOLR1/SLC22A8/CALHM3/ITGA3/SLC9A4/PROM2/KCNJ10/BSND/TGFA/SLC6A6/P2RY4/ATP12A/SLC2A1/AQP10/DLG3/EPCAM/CDH16/ATP2C2/AJAP1/CA11/SLC4A11/ABCC1/CALHM1/ANK1/ADORA1/CD38/SLC16A3/AQP2/CEACAM5/SLC38A1/SPEF1/SLC6A9/SLC51A/AQP7P3/SLCO1B3/SLC6A13/SLC10A1/KCNJ4/CD300LG/SLC22A1/RHCG	44	3.91965
CC	GO:0032994	protein-lipid complex	13/2209	39/19594	0.000219495	0.00493863	0.00446099	PLA2G7/PLTP/APOC1/APOA5/SAA4/PON1/APOC3/HPR/LCAT/LPA/APOF/SAA1/SAA2	13	-2.49615
CC	GO:0045178	basal part of cell	50/2209	269/19594	0.000254573	0.00551575	0.00498229	CA9/KCNJ16/CDH17/FOLR1/SLC22A8/CALHM3/ITGA3/SLC9A4/PROM2/KCNJ10/ITGB4/SLC1A5/BSND/TGFA/SLC6A6/P2RY4/ATP12A/SLC2A1/AQP10/DLG3/ITGA2/EPCAM/CDH16/ATP2C2/AJAP1/CA11/SLC4A11/ABCC1/CALHM1/MST1R/ANK1/ADORA1/CD38/SLC16A3/AQP2/CEACAM5/SLC38A1/SPEF1/SLC6A9/CLDN4/SLC51A/AQP7P3/SLCO1B3/SLC6A13/SLC27A5/SLC10A1/KCNJ4/CD300LG/SLC22A1/RHCG	50	4.24264
CC	GO:0042734	presynaptic membrane	30/2209	143/19594	0.000554185	0.0115785	0.0104587	CDH10/SNAP91/GRM3/GAD2/GABRA5/KCTD8/SNAP25/KCNA2/DNM1/OPRK1/NRXN1/UNC13A/NTNG1/SLC6A4/UNC13C/P2RY4/GRIN2A/CHRNA6/ADORA1/CNR1/CNTNAP1/PCDH8/SLC6A5/SLC4A8/GABBR1/CADM3/GRIK2/SLC6A9/DRD1/ADRA1A	30	4.74693
CC	GO:0099060	integral component of postsynaptic specialization membrane	19/2209	77/19594	0.00072792	0.0146839	0.0132637	CDH10/SLITRK1/SORCS3/CACNG4/GABRA5/GRID2/KCND2/GABRA2/CHRNA1/CHRNA9/NLGN1/GABRA4/GRIN2A/LRRTM1/SLC16A3/GABRA3/HTR5A/ADAM22/ADCY1	19	3.90007
CC	GO:0031233	intrinsic component of external side of plasma membrane	9/2209	24/19594	0.00077719	0.0151552	0.0136895	FOLR1/EFNA5/PKHD1/IZUMO1R/CEACAM5/ADAM9/CD14/CA4/GP2	9	1
CC	GO:0098802	plasma membrane signaling receptor complex	54/2209	313/19594	0.00096044	0.0181244	0.0163715	CACNG4/HTR3A/CHRNA7/ITGB8/GRID2/ITGA3/CD79A/ITGB6/ITGB4/GRIA2/TRBV9/CHRNA1/CHRNA9/GRIN2A/GRM1/CALCR/CHRNA6/DLG3/TRBV6-6/ITGA2/IGF1R/OLFM3/CD8B/HTR3E/TRAV10/CACNG5/TRAV22/TRBV24-1/TRBV13/TRAV8-3/CD8A/TRAV24/IL2RA/TRAV13-1/BMPR1B/TRBV6-5/TRAV19/SYK/GRIN2B/IL23R/TRBV11-2/CHRNA5/TRBV5-1/TRAV23DV6/TRAV17/TRAV14DV4/TRBV27/GABBR1/GRIK2/TRAV20/TRBV7-6/OLFM2/TFR2/CHRNA4	54	6.53197
CC	GO:0098948	intrinsic component of postsynaptic specialization membrane	19/2209	80/19594	0.00119547	0.0218548	0.019741	CDH10/SLITRK1/SORCS3/CACNG4/GABRA5/GRID2/KCND2/GABRA2/CHRNA1/CHRNA9/NLGN1/GABRA4/GRIN2A/LRRTM1/SLC16A3/GABRA3/HTR5A/ADAM22/ADCY1	19	3.90007
CC	GO:1902710	GABA receptor complex	8/2209	21/19594	0.00135354	0.0239945	0.0216739	GABRA5/GABRA2/GABRR1/GABRG3/GABRA4/GABRB3/GABRA3/GABBR1	8	2.82843
CC	GO:0034707	chloride channel complex	14/2209	52/19594	0.00143603	0.0247082	0.0223185	TTYH1/CFTR/GABRA5/GABRA2/GABRR1/BEST3/GABRG3/GABRA4/GABRB3/CLIC3/CLIC6/GABRA3/CLDN4/ANO1	14	3.20713
CC	GO:0098793	presynapse	77/2209	492/19594	0.00179427	0.02999	0.0270895	CDH10/NTS/CADPS/LAMP5/SNAP91/KCNK2/SPHK1/SLC30A3/PPFIA4/GRM3/GAD2/TPBG/GABRA5/KCTD8/NEFL/SNAP25/PCLO/KCNA2/PRKCG/SYT4/SV2A/DNM1/AVPR1B/CALB2/GABRA2/OPRK1/KCNJ10/NRXN1/UCN3/ROR1/UNC13A/PNOC/NTNG1/NLGN1/SLC6A4/UNC13C/P2RY4/GAD1/GRIN2A/SLC2A1/CHRNA6/ITGA2/GRM7/ZNF804A/SYNGR3/PACSIN1/RAB27B/CTTNBP2/PDYN/PTPRN/PCSK1/ADORA1/CNR1/CNTNAP1/CPLX2/PCDH8/SLC6A5/NTRK2/SLC4A8/PRSS12/KIRREL3/AMPH/GABBR1/CADM3/G…	77	6.49575
CC	GO:1902495	transmembrane transporter complex	61/2209	377/19594	0.00235348	0.038244	0.0345452	KCNJ16/KCNK2/TTYH1/HCN4/CACNG4/KCNG3/KCNV1/LRRC38/CFTR/TRPV6/HTR3A/GABRA5/CHRNA7/SCN1A/KCNA2/GRID2/ATP1A4/KCND2/CACNG6/GABRA2/GABRR1/GRIA2/CHRNA1/BEST3/CHRNA9/GABRG3/DPP10/GABRA4/GABRB3/KCNH2/ATP12A/GRIN2A/TRPC7/CLIC3/CHRNA6/DLG3/TRPC1/OLFM3/HTR3E/CACNG5/RYR2/CLIC6/CACNB4/KCNQ5/GRIN2B/GABRA3/CHRNA5/ATP1A3/GRIK2/KCNMB4/CNGB3/CACNA1G/MCUB/CLDN4/FXYD1/KCNB1/OLFM2/SCNN1G/ANO1/KCNJ4/CHRNA4	61	6.01773
CC	GO:0031526	brush border membrane	14/2209	55/19594	0.00255885	0.0404575	0.0365446	SLC34A2/FOLR1/SLC5A1/SLC28A3/SLC6A19/LRP2/ATP6V0A4/SLC7A11/TRPM6/SLC34A3/SLC6A18/SLC9A3/SLC28A1/CA4	14	1.60357
CC	GO:0099056	integral component of presynaptic membrane	16/2209	67/19594	0.00266158	0.0409743	0.0370114	CDH10/GRM3/GABRA5/KCNA2/OPRK1/SLC6A4/P2RY4/CHRNA6/ADORA1/CNR1/SLC6A5/GABBR1/CADM3/SLC6A9/DRD1/ADRA1A	16	3
CC	GO:0098889	intrinsic component of presynaptic membrane	17/2209	74/19594	0.00308434	0.0462651	0.0417905	CDH10/GRM3/GABRA5/KCNA2/OPRK1/NTNG1/SLC6A4/P2RY4/CHRNA6/ADORA1/CNR1/SLC6A5/GABBR1/CADM3/SLC6A9/DRD1/ADRA1A	17	3.15296
CC	GO:0098878	neurotransmitter receptor complex	12/2209	45/19594	0.00335178	0.0482513	0.0435846	CACNG4/HTR3A/GRID2/GRIA2/GRIN2A/DLG3/OLFM3/HTR3E/CACNG5/GRIN2B/GRIK2/OLFM2	12	2.88675
CC	GO:1902711	GABA-A receptor complex	7/2209	19/19594	0.00338171	0.0482513	0.0435846	GABRA5/GABRA2/GABRR1/GABRG3/GABRA4/GABRB3/GABRA3	7	2.64575
CC	GO:1990351	transporter complex	63/2209	399/19594	0.00361224	0.0503134	0.0454473	KCNJ16/KCNK2/TTYH1/HCN4/CACNG4/KCNG3/KCNV1/LRRC38/CFTR/TRPV6/HTR3A/GABRA5/CHRNA7/SCN1A/ATP8A2/KCNA2/GRID2/ATP1A4/KCND2/CACNG6/GABRA2/GABRR1/GRIA2/CHRNA1/BEST3/CHRNA9/GABRG3/DPP10/GABRA4/GABRB3/KCNH2/ATP12A/GRIN2A/TRPC7/CLIC3/CHRNA6/DLG3/TRPC1/OLFM3/HTR3E/CACNG5/RYR2/CLIC6/CACNB4/KCNQ5/GRIN2B/GABRA3/CHRNA5/ATP1A3/ATP10B/GRIK2/KCNMB4/CNGB3/CACNA1G/MCUB/CLDN4/FXYD1/KCNB1/OLFM2/SCNN1G/ANO1/KCNJ4/CHRN…	63	6.17342
CC	GO:0005892	acetylcholine-gated channel complex	6/2209	15/19594	0.0041382	0.054188	0.0489471	CHRNA7/CHRNA1/CHRNA9/CHRNA6/CHRNA5/CHRNA4	6	1.63299
CC	GO:0001917	photoreceptor inner segment	15/2209	64/19594	0.00431258	0.054188	0.0489471	USH1C/ATP8A2/SNAP25/ENO2/INHA/DNM1/CERKL/SLC2A1/SLC24A2/ATP1A3/PRPH2/CDH23/PCARE/REEP6/NOS1	15	1.80739
CC	GO:0032589	neuron projection membrane	14/2209	58/19594	0.00432027	0.054188	0.0489471	LAMP5/TACR3/GABRA5/DDN/MPP2/GABRA2/GABRG3/GABRA4/ROBO2/HPCA/ADORA1/GABRA3/GABBR1/KCNB1	14	3.20713
CC	GO:0005903	brush border	21/2209	102/19594	0.00442722	0.054188	0.0489471	SLC34A2/FOLR1/SLC5A1/ITPR3/SLC28A3/SLC6A19/USH1C/LRP2/ATP6V0A4/TMPRSS15/SLC7A11/SCIN/TRPM6/SI/PDZD3/SLC34A3/SLC6A18/SLC9A3/SLC28A1/DCXR/CA4	21	2.4004
CC	GO:0032590	dendrite membrane	11/2209	41/19594	0.00464853	0.054188	0.0489471	LAMP5/TACR3/GABRA5/DDN/MPP2/GABRA2/GABRG3/GABRA4/HPCA/GABRA3/KCNB1	11	2.7136
CC	GO:0042589	zymogen granule membrane	5/2209	11/19594	0.00466375	0.054188	0.0489471	DMBT1/CLCA1/RAB27B/ZG16/GP2	5	0.447214
CC	GO:0071162	CMG complex	5/2209	11/19594	0.00466375	0.054188	0.0489471	GINS1/MCM2/MCM6/GINS4/CDC45	5	2.23607
CC	GO:0031362	anchored component of external side of plasma membrane	7/2209	20/19594	0.00470237	0.054188	0.0489471	FOLR1/EFNA5/PKHD1/IZUMO1R/CD14/CA4/GP2	7	0.377964
CC	GO:0150034	distal axon	45/2209	270/19594	0.00472408	0.054188	0.0489471	NTS/LAMP5/KCNK2/CDK5R2/TPBG/NEFL/SNAP25/KCNA2/PRKCG/ITGA3/ENO2/AVPR1B/IGF2BP1/CALB2/OPRK1/TUBB3/GAP43/UCN3/ROR1/UNC13A/NRSN1/PNOC/UNC13C/GAD1/ITGA2/ZNF804A/PACSIN1/PDYN/PTPRN/PCSK1/LRRTM1/INPP5J/ADORA1/CNR1/DBN1/CPLX2/NTRK2/SLC4A8/PRSS12/GRIK2/STMN2/OXT/ANG/CRHBP/CALCA	45	5.51563
CC	GO:0099634	postsynaptic specialization membrane	23/2209	116/19594	0.00487992	0.0548991	0.0495895	CDH10/SLITRK1/SORCS3/CACNG4/GABRA5/GRID2/KCND2/GABRA2/GRIA2/CHRNA1/CHRNA9/NLGN1/GABRA4/GRIN2A/GRM1/CACNG5/LRRTM1/GRIN2B/SLC16A3/GABRA3/HTR5A/ADAM22/ADCY1	23	4.3788
CC	GO:0031045	dense core granule	8/2209	26/19594	0.00621849	0.068638	0.0619996	CADPS/CHGA/SYT4/SCG2/SLC6A5/SLC6A9/CRHBP/SYT9	8	1.41421
CC	GO:0000776	kinetochore	27/2209	146/19594	0.00654163	0.0708677	0.0640136	KIF2C/BUB1B/KIF18A/AURKB/BUB1/TTK/PLK1/CENPA/ERCC6L/BIRC5/SGO2/CENPF/NUF2/CENPI/HJURP/CENPE/NEK2/CCNB1/CENPK/CDT1/CENPM/SKA1/NDC80/SPC25/KNTC1/SGO1/SKA3	27	5.19615
CC	GO:0005581	collagen trimer	18/2209	86/19594	0.00674219	0.0717124	0.0647766	COL2A1/COL9A2/COL11A1/COL10A1/COLEC12/COL11A2/C1QL4/COL28A1/COL22A1/COL24A1/CTHRC1/COL25A1/COLEC10/MBL2/FCN3/C1QL2/FCN2/ADIPOQ	18	0.942809
CC	GO:0005871	kinesin complex	12/2209	49/19594	0.00703725	0.0732235	0.0661416	KLC3/KIF3C/KIF23/KIF2C/KIF18A/KIF5A/KIF15/KIF18B/KIF20A/KIF11/KIFC1/KIF26B	12	3.4641
CC	GO:0031261	DNA replication preinitiation complex	5/2209	12/19594	0.00725918	0.0732235	0.0661416	GINS1/MCM2/MCM6/GINS4/CDC45	5	2.23607
CC	GO:0005921	gap junction	9/2209	32/19594	0.00725977	0.0732235	0.0661416	GJB6/GJA3/GJB3/CALB2/GJB7/PANX3/DBN1/MIP/GJA10	9	1.66667
CC	GO:0046658	anchored component of plasma membrane	14/2209	62/19594	0.00807396	0.0800553	0.0723127	FOLR1/EFNA5/PKHD1/MDGA1/MELTF/NTNG1/CD177/ULBP1/IZUMO1R/GPC4/GPC2/CD14/CA4/GP2	14	2.13809
CC	GO:0000779	condensed chromosome, centromeric region	28/2209	156/19594	0.00859858	0.0838361	0.0757278	KIF2C/BUB1B/KIF18A/AURKB/BUB1/TTK/PLK1/CENPA/NCAPG/ERCC6L/BIRC5/SGO2/CENPF/NUF2/CENPI/HJURP/CENPE/NEK2/CCNB1/CENPK/CDT1/CENPM/SKA1/NDC80/SPC25/KNTC1/SGO1/SKA3	28	5.2915
CC	GO:0032809	neuronal cell body membrane	8/2209	28/19594	0.0100885	0.0962084	0.0869035	TACR3/GABRA5/KCNA2/KCND2/HPCA/SLC4A8/ATP1A3/KCNB1	8	2.12132
CC	GO:0098862	cluster of actin-based cell projections	28/2209	158/19594	0.0101964	0.0962084	0.0869035	MYO3A/SLC34A2/FOLR1/SLC5A1/ITPR3/SLC28A3/TRPA1/SLC6A19/USH1C/LRP2/ATP6V0A4/TMPRSS15/DCDC2/SLC7A11/SCIN/TRPM6/SI/PKHD1L1/PDZD3/PCDH15/SLC34A3/CDH23/SLC6A18/SLC9A3/ESPNL/SLC28A1/DCXR/CA4	28	2.64575
MF	GO:0003823	antigen binding	91/2064	174/18410	5.68161e-41	5.89751e-38	5.10747e-38	IGHV7-4-1/IGLV3-25/IGHV4-39/IGHG1/IGHV3-49/IGHV3-15/IGHV1-69D/IGHV1-69/IGKV3-15/IGLV2-23/IGHV3-21/IGKV4-1/IGKV1D-39/IGHV3-66/IGLV3-21/IGKC/IGHV3-73/IGLV2-11/IGHV3-23/IGHV1-3/IGHV1-18/IGKV3-20/IGHV1-24/IGHV3-33/IGLV1-47/IGLV3-19/IGHV4-59/IGHV3-53/IGLV2-14/IGHV3-30/IGHV4-4/IGHV2-70/IGHV3-64/IGHV1-58/IGHV3-43/IGKV1-39/IGLC2/IGKV2D-28/IGHV5-10-1/IGLV1-44/IGHV2-5/IGLV1-40/IGLV3-1/IGKV1-5/IGHV3-48/IGHV…	91	8.49111
MF	GO:0034987	immunoglobulin receptor binding	53/2064	80/18410	1.67741e-31	8.70573e-29	7.53949e-29	IGHV7-4-1/IGHV4-39/IGHG1/IGHV3-49/IGHV3-15/IGHV1-69D/IGHV1-69/IGHV3-21/IGHV3-66/IGKC/IGHV3-73/IGHV3-23/IGHV1-3/IGHV1-18/IGHV1-24/IGHV3-33/IGHV4-59/IGHV3-53/IGHV3-30/IGHV4-4/IGHV2-70/IGHV3-64/IGHV1-58/IGHV3-43/IGLC2/IGHV5-10-1/IGHV2-5/IGHV3-48/IGHV4-34/IGLL5/IGHG3/IGHV5-51/IGHV7-81/IGHV4-28/IGHV3-74/IGHV2-26/IGHV4-31/IGHV3-64D/IGHV3-38/IGHV3-7/IGHV1-45/IGHV3-35/IGHV6-1/IGHG4/IGLC3/IGHV4-61/IGHV3-2…	53	7.28011
MF	GO:0048018	receptor ligand activity	100/2064	489/18410	1.39129e-09	4.81386e-07	4.16898e-07	SST/CXCL5/WNT7B/NTS/SEMA3E/DKK1/NRG3/GAST/TRH/NPPB/FGF20/GIP/IL21/FGF5/GUCA2A/CHGB/PTHLH/CER1/SEMA3C/PRL/SEMA3A/NDP/EFNA5/FGF23/INHA/TGFB2/PROK1/IL17F/IL11/INSL6/IGF2/IFNG/TFF1/UCN3/CXCL1/INSL4/PNOC/UTS2/EREG/RLN2/GDF10/EDN3/TGFA/FGF4/GDF11/UTS2B/IL12A/IFNE/SCG2/C17orf99/WNT9A/FGF8/CXCL3/CXCL6/DAND5/CCL7/FGF9/IL1A/CCL26/LEFTY1/LEFTY2/FGF11/WNT10A/PDYN/GH2/AMH/CXCL9/RLN3/IL18/IL37/SEMA6A/LTB/RETN/…	100	6.6
MF	GO:0030546	signaling receptor activator activity	100/2064	496/18410	3.06668e-09	7.21185e-07	6.24573e-07	SST/CXCL5/WNT7B/NTS/SEMA3E/DKK1/NRG3/GAST/TRH/NPPB/FGF20/GIP/IL21/FGF5/GUCA2A/CHGB/PTHLH/CER1/SEMA3C/PRL/SEMA3A/NDP/EFNA5/FGF23/INHA/TGFB2/PROK1/IL17F/IL11/INSL6/IGF2/IFNG/TFF1/UCN3/CXCL1/INSL4/PNOC/UTS2/EREG/RLN2/GDF10/EDN3/TGFA/FGF4/GDF11/UTS2B/IL12A/IFNE/SCG2/C17orf99/WNT9A/FGF8/CXCL3/CXCL6/DAND5/CCL7/FGF9/IL1A/CCL26/LEFTY1/LEFTY2/FGF11/WNT10A/PDYN/GH2/AMH/CXCL9/RLN3/IL18/IL37/SEMA6A/LTB/RETN/…	100	6.6
MF	GO:0008395	steroid hydroxylase activity	19/2064	38/18410	3.47392e-09	7.21185e-07	6.24573e-07	CYP2W1/CYP11A1/CYP2D6/CYP3A43/CYP2G1P/CYP2D7/CYP7A1/CYP2C9/CYP3A4/CYP8B1/CYP2C8/CYP2B6/CYP39A1/CYP1A1/CYP2A6/CYP11B2/CYP2A7/CYP2A13/CYP1A2	19	-3.90007
MF	GO:0005179	hormone activity	36/2064	122/18410	2.99259e-08	5.17717e-06	4.48363e-06	SST/NTS/GAST/TRH/NPPB/GIP/GUCA2A/CHGB/PTHLH/PRL/INHA/INSL6/IGF2/UCN3/INSL4/PNOC/UTS2/RLN2/EDN3/UTS2B/GH2/AMH/RLN3/RETN/GAL/OXT/IAPP/BMP10/AGRP/TTR/CGA/CALCA/GNRH2/FNDC5/ADIPOQ/HAMP	36	2.33333
MF	GO:0015267	channel activity	95/2064	489/18410	5.0665e-08	7.27736e-06	6.30247e-06	KCNJ16/KCNK2/TTYH1/HCN4/CLCA1/CACNG4/KCNG3/KCNV1/GJB6/GJA3/LRRC38/CFTR/ITPR3/TRPV6/HTR3A/GABRA5/TRPA1/CHRNA7/SCN1A/TRPV5/SNAP25/KCNA2/GRID2/ANO9/CALHM3/KCND2/GJB3/CACNG6/SLC26A9/GABRA2/KCNJ10/GABRR1/GRIA2/MCOLN3/FXYD3/ASIC1/GJB7/CHRNA1/BEST3/TMC5/CHRNA9/GABRG3/BSND/GABRA4/GABRB3/KCNH2/GRIN2A/PANX3/TRPC7/CLIC3/AQP10/CHRNA6/TRPC1/HTR3E/MCOLN2/TRPM6/CACNG5/RYR2/CLIC6/SLC4A11/CACNB4/SLC24A2/CALHM1/AN…	95	6.87405
MF	GO:0022803	passive transmembrane transporter activity	95/2064	490/18410	5.60876e-08	7.27736e-06	6.30247e-06	KCNJ16/KCNK2/TTYH1/HCN4/CLCA1/CACNG4/KCNG3/KCNV1/GJB6/GJA3/LRRC38/CFTR/ITPR3/TRPV6/HTR3A/GABRA5/TRPA1/CHRNA7/SCN1A/TRPV5/SNAP25/KCNA2/GRID2/ANO9/CALHM3/KCND2/GJB3/CACNG6/SLC26A9/GABRA2/KCNJ10/GABRR1/GRIA2/MCOLN3/FXYD3/ASIC1/GJB7/CHRNA1/BEST3/TMC5/CHRNA9/GABRG3/BSND/GABRA4/GABRB3/KCNH2/GRIN2A/PANX3/TRPC7/CLIC3/AQP10/CHRNA6/TRPC1/HTR3E/MCOLN2/TRPM6/CACNG5/RYR2/CLIC6/SLC4A11/CACNB4/SLC24A2/CALHM1/AN…	95	6.87405
MF	GO:0016712	oxidoreductase activity, acting on paired donors, with incorporation or reduction of molecular oxygen, reduced flavin or flavoprotein as one donor, and incorporation of one atom of oxygen	18/2064	40/18410	7.23071e-08	8.33941e-06	7.22225e-06	CYP2W1/CYP2D6/CYP3A43/CYP2G1P/CYP2D7/CYP7A1/CYP4A11/CYP2C9/CYP3A4/CYP4F2/CYP2C8/CYP2B6/CYP39A1/CYP1A1/CYP2A6/CYP2A7/CYP2A13/CYP1A2	18	-3.77124
MF	GO:0004497	monooxygenase activity	31/2064	103/18410	1.63382e-07	1.6959e-05	1.46872e-05	CYP24A1/CYP2W1/CYP26B1/TPH1/FMO1/CYP11A1/FMO3/CYP2D6/CYP3A43/CYP2G1P/CYP2D7/CYP7A1/CYP26A1/CYP4A11/CYP2C9/CYP3A4/KMO/NOS1/CYP4F2/CYP4A22/AKR1D1/CYP8B1/CYP2C8/CYP2B6/CYP39A1/CYP1A1/CYP2A6/CYP11B2/CYP2A7/CYP2A13/CYP1A2	31	-3.77171
MF	GO:0017171	serine hydrolase activity	47/2064	195/18410	2.62345e-07	2.47559e-05	2.14395e-05	PRSS22/PRSS21/MMP12/MMP10/CORIN/PRSS41/CTSV/MMP1/MMP7/TMPRSS13/MMP13/KLK1/MMP9/PRSS16/TMPRSS7/NCEH1/TMPRSS15/DPP10/KLK11/MMP8/TMPRSS4/PRSS33/MMP3/RELN/PCSK1/KLK15/KLK6/TMPRSS3/PRSS1/PRSS12/MMP11/TLL2/CTRB2/PRSS56/TMPRSS6/F11/PLG/F12/KLKB1/MASP2/PROZ/HPR/F9/LPA/HP/HGFAC/KLK3	47	2.4797
MF	GO:0008236	serine-type peptidase activity	46/2064	191/18410	3.58793e-07	3.04598e-05	2.63793e-05	PRSS22/PRSS21/MMP12/MMP10/CORIN/PRSS41/CTSV/MMP1/MMP7/TMPRSS13/MMP13/KLK1/MMP9/PRSS16/TMPRSS7/TMPRSS15/DPP10/KLK11/MMP8/TMPRSS4/PRSS33/MMP3/RELN/PCSK1/KLK15/KLK6/TMPRSS3/PRSS1/PRSS12/MMP11/TLL2/CTRB2/PRSS56/TMPRSS6/F11/PLG/F12/KLKB1/MASP2/PROZ/HPR/F9/LPA/HP/HGFAC/KLK3	46	2.35907
MF	GO:0004252	serine-type endopeptidase activity	43/2064	174/18410	4.01824e-07	3.04598e-05	2.63793e-05	PRSS22/PRSS21/MMP12/MMP10/CORIN/PRSS41/CTSV/MMP1/MMP7/TMPRSS13/MMP13/KLK1/MMP9/TMPRSS7/TMPRSS15/KLK11/MMP8/TMPRSS4/PRSS33/MMP3/PCSK1/KLK15/KLK6/TMPRSS3/PRSS1/PRSS12/MMP11/TLL2/CTRB2/PRSS56/TMPRSS6/F11/PLG/F12/KLKB1/MASP2/PROZ/HPR/F9/LPA/HP/HGFAC/KLK3	43	1.98248
MF	GO:0004866	endopeptidase inhibitor activity	44/2064	180/18410	4.10825e-07	3.04598e-05	2.63793e-05	CST8/ITIH5/SERPINB4/SPINK13/CST1/SERPINB7/PCSK1N/CST4/BIRC7/SPINK4/SPINT1/NLRP7/CST6/SERPINE2/WFDC10A/SERPINB11/SERPINI1/CST2/COL28A1/BIRC5/SERPINI2/CD27/SPINT2/SERPINB3/PAPLN/CRB2/LCN1/DPEP1/ANOS1/PTTG1/KNG1/SERPING1/SERPINA4/WFDC5/PZP/SMR3A/SERPINC1/HRG/FETUB/SERPINA11/SPINT3/LPA/C3P1/SPOCK3	44	2.41209
MF	GO:0005506	iron ion binding	38/2064	151/18410	1.15142e-06	7.96785e-05	6.90046e-05	FTHL17/FA2H/CYP24A1/CYP2W1/CYP26B1/EGLN3/ALOXE3/MELTF/TPH1/TET1/ALOX12B/SCD5/RRM2/CYP11A1/CYP2D6/CYP3A43/CYP2G1P/CYP2D7/HAAO/CYP7A1/CYP26A1/CYP4A11/CYP2C9/CYP3A4/XDH/CYP4F2/BBOX1/CYP4A22/CYP8B1/CYP2C8/CYP2B6/CYP39A1/CYP1A1/CYP2A6/CYP11B2/CYP2A7/CYP2A13/CYP1A2	38	-1.94666
MF	GO:0030414	peptidase inhibitor activity	44/2064	187/18410	1.26094e-06	8.18033e-05	7.08447e-05	CST8/ITIH5/SERPINB4/SPINK13/CST1/SERPINB7/PCSK1N/CST4/BIRC7/SPINK4/SPINT1/NLRP7/CST6/SERPINE2/WFDC10A/SERPINB11/SERPINI1/CST2/COL28A1/BIRC5/SERPINI2/CD27/SPINT2/SERPINB3/PAPLN/CRB2/LCN1/DPEP1/ANOS1/PTTG1/KNG1/SERPING1/SERPINA4/WFDC5/PZP/SMR3A/SERPINC1/HRG/FETUB/SERPINA11/SPINT3/LPA/C3P1/SPOCK3	44	2.41209
MF	GO:0022836	gated channel activity	68/2064	340/18410	1.36712e-06	8.3475e-05	7.22925e-05	KCNJ16/KCNK2/TTYH1/HCN4/CLCA1/CACNG4/KCNG3/KCNV1/LRRC38/CFTR/ITPR3/HTR3A/GABRA5/TRPA1/CHRNA7/SCN1A/SNAP25/KCNA2/GRID2/ANO9/CALHM3/KCND2/CACNG6/GABRA2/KCNJ10/GABRR1/GRIA2/MCOLN3/ASIC1/CHRNA1/TMC5/CHRNA9/GABRG3/GABRA4/GABRB3/KCNH2/GRIN2A/CLIC3/CHRNA6/HTR3E/MCOLN2/CACNG5/RYR2/CLIC6/CACNB4/CALHM1/ANO4/KCNQ5/TMC4/KCNH3/GRIN2B/GABRA3/CNR1/CHRNA5/CYBB/GRIK2/KCNMB4/CNGB3/CACNA1G/TMEM63C/KCNB1/ANO3/SCNN1G…	68	6.30593
MF	GO:0005216	ion channel activity	83/2064	442/18410	1.4932e-06	8.61079e-05	7.45727e-05	KCNJ16/KCNK2/TTYH1/HCN4/CLCA1/CACNG4/KCNG3/KCNV1/LRRC38/CFTR/ITPR3/TRPV6/HTR3A/GABRA5/TRPA1/CHRNA7/SCN1A/TRPV5/SNAP25/KCNA2/GRID2/ANO9/CALHM3/KCND2/CACNG6/SLC26A9/GABRA2/KCNJ10/GABRR1/GRIA2/MCOLN3/FXYD3/ASIC1/CHRNA1/BEST3/TMC5/CHRNA9/GABRG3/BSND/GABRA4/GABRB3/KCNH2/GRIN2A/TRPC7/CLIC3/CHRNA6/TRPC1/HTR3E/MCOLN2/TRPM6/CACNG5/RYR2/CLIC6/SLC4A11/CACNB4/SLC24A2/CALHM1/ANO4/KCNQ5/TMC4/KCNH3/GRIN2B/GABRA…	83	6.91515
MF	GO:0020037	heme binding	35/2064	139/18410	2.95913e-06	0.000151179	0.000130927	FA2H/DUOX2/CYP24A1/CYP2W1/CYP26B1/ADGB/CYBB/HBD/CYP11A1/STEAP4/CYP2D6/CYP3A43/CYP2G1P/CYP2D7/CYP7A1/TDO2/IDO2/CYP26A1/CYP4A11/CYP2C9/CYP3A4/NOS1/CYP4F2/CYP4A22/HRG/CYP8B1/CYP2C8/CYP2B6/CYP39A1/CYP1A1/CYP2A6/CYP11B2/CYP2A7/CYP2A13/CYP1A2	35	-3.54965
MF	GO:0015276	ligand-gated ion channel activity	36/2064	145/18410	3.05854e-06	0.000151179	0.000130927	KCNJ16/HCN4/CFTR/ITPR3/HTR3A/GABRA5/TRPA1/CHRNA7/GRID2/GABRA2/KCNJ10/GABRR1/GRIA2/MCOLN3/ASIC1/CHRNA1/CHRNA9/GABRG3/GABRA4/GABRB3/KCNH2/GRIN2A/CHRNA6/HTR3E/MCOLN2/RYR2/GRIN2B/GABRA3/CHRNA5/GRIK2/CNGB3/SCNN1G/KCNN2/KCNJ4/CHRNA4/P2RX2	36	4.33333
MF	GO:0022834	ligand-gated channel activity	36/2064	145/18410	3.05854e-06	0.000151179	0.000130927	KCNJ16/HCN4/CFTR/ITPR3/HTR3A/GABRA5/TRPA1/CHRNA7/GRID2/GABRA2/KCNJ10/GABRR1/GRIA2/MCOLN3/ASIC1/CHRNA1/CHRNA9/GABRG3/GABRA4/GABRB3/KCNH2/GRIN2A/CHRNA6/HTR3E/MCOLN2/RYR2/GRIN2B/GABRA3/CHRNA5/GRIK2/CNGB3/SCNN1G/KCNN2/KCNJ4/CHRNA4/P2RX2	36	4.33333
MF	GO:0061135	endopeptidase regulator activity	44/2064	194/18410	3.57378e-06	0.000168617	0.000146029	CST8/ITIH5/SERPINB4/SPINK13/CST1/SERPINB7/PCSK1N/CST4/BIRC7/SPINK4/SPINT1/NLRP7/CST6/SERPINE2/WFDC10A/SERPINB11/SERPINI1/CST2/COL28A1/BIRC5/SERPINI2/CD27/SPINT2/SERPINB3/PAPLN/CRB2/LCN1/DPEP1/ANOS1/PTTG1/KNG1/SERPING1/SERPINA4/WFDC5/PZP/SMR3A/SERPINC1/HRG/FETUB/SERPINA11/SPINT3/LPA/C3P1/SPOCK3	44	2.41209
MF	GO:0008391	arachidonic acid monooxygenase activity	11/2064	21/18410	4.13497e-06	0.000183975	0.000159329	CYP2G1P/CYP4A11/CYP2C9/CYP4F2/CYP4A22/CYP2C8/CYP2B6/CYP1A1/CYP2A6/CYP2A7/CYP2A13	11	-3.31662
MF	GO:0022824	transmitter-gated ion channel activity	20/2064	60/18410	4.43099e-06	0.000183975	0.000159329	HTR3A/GABRA5/CHRNA7/GRID2/GABRA2/GABRR1/GRIA2/CHRNA1/CHRNA9/GABRG3/GABRA4/GABRB3/GRIN2A/CHRNA6/HTR3E/GRIN2B/GABRA3/CHRNA5/GRIK2/CHRNA4	20	4.02492
MF	GO:0022835	transmitter-gated channel activity	20/2064	60/18410	4.43099e-06	0.000183975	0.000159329	HTR3A/GABRA5/CHRNA7/GRID2/GABRA2/GABRR1/GRIA2/CHRNA1/CHRNA9/GABRG3/GABRA4/GABRB3/GRIN2A/CHRNA6/HTR3E/GRIN2B/GABRA3/CHRNA5/GRIK2/CHRNA4	20	4.02492
MF	GO:0046873	metal ion transmembrane transporter activity	79/2064	428/18410	5.1955e-06	0.000207421	0.000179634	SLC6A15/SLC34A2/KCNJ16/SLC30A8/KCNK2/TTYH1/HCN4/SLC30A3/CACNG4/KCNG3/SLC5A1/KCNV1/LRRC38/ITPR3/TRPV6/SLC28A3/TRPA1/CHRNA7/SCN1A/TRPV5/SNAP25/KCNA2/ATP1A4/SLC9A4/KCND2/CACNG6/SLC6A20/KCNJ10/MCOLN3/SLC9A2/ASIC1/SLC13A1/CHRNA9/SLC10A2/SLC6A4/SLC6A6/KCNH2/ATP12A/GRIN2A/TRPC7/SLC5A7/TRPC1/MCOLN2/ATP2C2/TRPM6/CACNG5/RYR2/SLC4A11/CACNB4/SLC24A2/TUSC3/CALHM1/KCNQ5/KCNH3/GRIN2B/ZDHHC13/CNR1/SLC6A5/SLC4A8/…	79	6.18798
MF	GO:0046906	tetrapyrrole binding	36/2064	149/18410	5.97141e-06	0.000229568	0.000198814	FA2H/DUOX2/CYP24A1/TCN1/CYP2W1/CYP26B1/ADGB/CYBB/HBD/CYP11A1/STEAP4/CYP2D6/CYP3A43/CYP2G1P/CYP2D7/CYP7A1/TDO2/IDO2/CYP26A1/CYP4A11/CYP2C9/CYP3A4/NOS1/CYP4F2/CYP4A22/HRG/CYP8B1/CYP2C8/CYP2B6/CYP39A1/CYP1A1/CYP2A6/CYP11B2/CYP2A7/CYP2A13/CYP1A2	36	-3.33333
MF	GO:0008509	anion transmembrane transporter activity	62/2064	315/18410	6.72703e-06	0.000249381	0.000215973	SLC6A14/SLC7A10/TTYH1/CLCA1/SLC66A1L/SLC22A8/CFTR/GABRA5/ANO9/SLC9A4/SLC26A9/GABRA2/SLC6A20/GABRR1/FXYD3/SLC9A2/SLC44A4/SLC13A1/SLC1A5/BEST3/GABRG3/BSND/SLC6A4/GABRA4/GABRB3/SLC7A11/SLC6A6/SLC2A1/SLCO6A1/CLIC3/SLC38A5/SLC52A3/CLIC6/SLC4A11/ABCC1/SLCO4A1/SLC24A2/SLC25A24/ANO4/SLC16A3/GABRA3/SLC7A3/SLC6A5/SLC4A8/SLC38A1/SLC6A9/CLDN4/FXYD1/SLC9C2/SLC9A3/SLCO2B1/SLCO1B7/ANO3/SLC25A15/ABCC11/SLC13A5/S…	62	4.064
MF	GO:0015081	sodium ion transmembrane transporter activity	36/2064	150/18410	7.02096e-06	0.000251302	0.000217637	SLC6A15/SLC34A2/HCN4/SLC5A1/SLC28A3/SCN1A/ATP1A4/SLC9A4/SLC6A20/SLC9A2/ASIC1/SLC13A1/SLC10A2/SLC6A4/SLC6A6/ATP12A/SLC5A7/SLC4A11/SLC24A2/SLC6A5/SLC4A8/ATP1A3/SLC38A1/GRIK2/SLC6A9/CACNA1G/SLC34A3/SLC9C2/SLC9A3/SCNN1G/SLC13A5/SLC28A1/SLC6A13/MFSD2A/SLC10A1/SLC22A1	36	3
MF	GO:0016709	oxidoreductase activity, acting on paired donors, with incorporation or reduction of molecular oxygen, NAD(P)H as one donor, and incorporation of one atom of oxygen	16/2064	43/18410	8.02851e-06	0.000277786	0.000240574	CYP26B1/FMO1/FMO3/CYP2D6/CYP7A1/CYP26A1/CYP2C9/CYP3A4/KMO/NOS1/CYP4F2/CYP4A22/AKR1D1/CYP8B1/CYP2B6/CYP1A1	16	-3
MF	GO:0030594	neurotransmitter receptor activity	29/2064	111/18410	9.44357e-06	0.000316207	0.000273848	HTR3A/GABRA5/CHRNA7/HTR1D/GRID2/GABRA2/GABRR1/GRIA2/CHRNA1/CHRNA9/GABRG3/GABRA4/GABRB3/GRIN2A/GRM1/OR11H7/CHRNA6/HTR4/HTR3E/GRIN2B/ADORA1/GABRA3/CHRNA5/GABBR1/GRIK2/HTR5A/ADRB1/DRD1/CHRNA4	29	4.27099
MF	GO:0005254	chloride channel activity	22/2064	74/18410	1.22982e-05	0.000398923	0.000345483	TTYH1/CLCA1/CFTR/GABRA5/ANO9/SLC26A9/GABRA2/GABRR1/FXYD3/BEST3/GABRG3/BSND/GABRA4/GABRB3/CLIC3/CLIC6/ANO4/GABRA3/CLDN4/FXYD1/ANO3/ANO1	22	3.41121
MF	GO:0015370	solute:sodium symporter activity	21/2064	72/18410	2.65539e-05	0.000835242	0.000723351	SLC6A15/SLC34A2/SLC5A1/SLC28A3/SLC6A20/SLC13A1/SLC10A2/SLC6A4/SLC6A6/SLC5A7/SLC6A5/SLC4A8/SLC38A1/SLC6A9/SLC34A3/SLC13A5/SLC28A1/SLC6A13/MFSD2A/SLC10A1/SLC22A1	21	1.96396
MF	GO:0008392	arachidonic acid epoxygenase activity	9/2064	17/18410	2.88031e-05	0.00087934	0.000761542	CYP2G1P/CYP4A11/CYP2C9/CYP4F2/CYP2C8/CYP2B6/CYP2A6/CYP2A7/CYP2A13	9	-3
MF	GO:1901618	organic hydroxy compound transmembrane transporter activity	17/2064	52/18410	3.04079e-05	0.000901811	0.000781002	SLC5A1/STRA6/SLC10A2/SLC6A4/AQP10/SLC16A3/AQP2/ABCB11/SLC51A/SLCO2B1/SLCO1B7/AQP7P3/ABCC11/SLCO1B3/RBP4/SLC10A1/SLC22A1	17	-0.727607
MF	GO:0005230	extracellular ligand-gated ion channel activity	21/2064	73/18410	3.33785e-05	0.000956165	0.000828075	HTR3A/GABRA5/CHRNA7/GRID2/GABRA2/GABRR1/GRIA2/CHRNA1/CHRNA9/GABRG3/GABRA4/GABRB3/GRIN2A/CHRNA6/HTR3E/GRIN2B/GABRA3/CHRNA5/GRIK2/CHRNA4/P2RX2	21	3.7097
MF	GO:0070330	aromatase activity	11/2064	25/18410	3.4083e-05	0.000956165	0.000828075	CYP3A43/CYP2D7/CYP4A11/CYP2C9/CYP3A4/CYP4F2/CYP2C8/CYP1A1/CYP2A7/CYP2A13/CYP1A2	11	-3.31662
MF	GO:0099529	neurotransmitter receptor activity involved in regulation of postsynaptic membrane potential	16/2064	49/18410	5.26433e-05	0.00143799	0.00124536	GABRA5/CHRNA7/GRID2/GABRA2/GABRR1/CHRNA1/CHRNA9/GABRG3/GABRA4/CHRNA6/GABRA3/CHRNA5/GABBR1/GRIK2/ADRB1/CHRNA4	16	3
MF	GO:0004867	serine-type endopeptidase inhibitor activity	25/2064	98/18410	5.83998e-05	0.00155433	0.00134611	ITIH5/SERPINB4/SPINK13/SERPINB7/PCSK1N/SPINK4/SPINT1/SERPINE2/WFDC10A/SERPINB11/SERPINI1/COL28A1/SERPINI2/SPINT2/SERPINB3/PAPLN/ANOS1/SERPING1/SERPINA4/WFDC5/PZP/SERPINC1/HRG/SERPINA11/SPINT3	25	1.8
MF	GO:0061134	peptidase regulator activity	46/2064	230/18410	6.61808e-05	0.00171739	0.00148733	PRSS22/CST8/ITIH5/SERPINB4/SPINK13/CST1/SERPINB7/PCSK1N/CST4/BIRC7/SPINK4/SPINT1/NLRP7/CST6/SERPINE2/WFDC10A/SERPINB11/SERPINI1/CST2/COL28A1/FBLN1/BIRC5/SERPINI2/CD27/SPINT2/SERPINB3/PAPLN/CRB2/LCN1/DPEP1/ANOS1/PTTG1/KNG1/SERPING1/SERPINA4/WFDC5/PZP/SMR3A/SERPINC1/HRG/FETUB/SERPINA11/SPINT3/LPA/C3P1/SPOCK3	46	2.65396
MF	GO:0015108	chloride transmembrane transporter activity	25/2064	99/18410	6.99177e-05	0.00177011	0.00153298	TTYH1/CLCA1/CFTR/GABRA5/ANO9/SLC26A9/GABRA2/GABRR1/FXYD3/BEST3/GABRG3/BSND/SLC6A4/GABRA4/GABRB3/CLIC3/CLIC6/ANO4/GABRA3/SLC4A8/CLDN4/FXYD1/ANO3/ANO1/SLC22A1	25	3.4
MF	GO:0008528	G protein-coupled peptide receptor activity	33/2064	148/18410	8.03242e-05	0.00198516	0.00171922	SORCS1/SSTR3/SORCS3/RXFP4/TACR3/GPR84/SCTR/CCR3/GLP1R/AVPR1B/OPRK1/GIPR/BRS3/CCR8/CALCR/NPFFR1/PROKR2/OXTR/RXFP3/NPSR1/CCKBR/KISS1R/CXCR5/MC4R/MCHR2/GAL/GLP2R/GHRHR/AVPR2/NLRP6/AVPR1A/VIPR1/GCGR	33	3.65563
MF	GO:0048019	receptor antagonist activity	12/2064	32/18410	0.000100023	0.00241452	0.00209106	DKK1/DKK4/IGSF1/MTRNR2L8/MTRNR2L12/MTRNR2L11/MTRNR2L1/MTRNR2L9/MTRNR2L10/MTRNR2L2/MTRNR2L6/SPINT3	12	-1.73205
MF	GO:0017046	peptide hormone binding	16/2064	52/18410	0.000117527	0.00277256	0.00240114	SCTR/GLP1R/AVPR1B/GIPR/CALCR/IGF1R/OXTR/CCKBR/MC4R/GLP2R/GHRHR/GHR/AVPR1A/VIPR1/CRHBP/GCGR	16	1
MF	GO:0016705	oxidoreductase activity, acting on paired donors, with incorporation or reduction of molecular oxygen	37/2064	177/18410	0.000129231	0.00298093	0.0025816	CYP24A1/CYP2W1/CYP26B1/EGLN3/TPH1/TET1/FMO1/SCD5/PHYHD1/CYP11A1/KDM8/FMO3/CYP2D6/CYP3A43/CYP2G1P/CYP2D7/CYP7A1/CYP26A1/CYP4A11/CYP2C9/CYP3A4/KMO/NOS1/CYP4F2/BBOX1/CYP4A22/AKR1D1/CYP8B1/CYP2C8/CYP2B6/CYP39A1/CYP1A1/CYP2A6/CYP11B2/CYP2A7/CYP2A13/CYP1A2	37	-3.45238
MF	GO:0099094	ligand-gated cation channel activity	27/2064	115/18410	0.000139916	0.00315724	0.00273429	KCNJ16/HCN4/ITPR3/HTR3A/TRPA1/CHRNA7/KCNJ10/GRIA2/MCOLN3/ASIC1/CHRNA1/CHRNA9/KCNH2/GRIN2A/CHRNA6/HTR3E/MCOLN2/RYR2/GRIN2B/CHRNA5/GRIK2/CNGB3/SCNN1G/KCNN2/KCNJ4/CHRNA4/P2RX2	27	3.27165
MF	GO:0030547	signaling receptor inhibitor activity	14/2064	43/18410	0.000158523	0.003501	0.003032	DKK1/LYPD6/DKK4/IGSF1/LYPD1/MTRNR2L8/MTRNR2L12/MTRNR2L11/MTRNR2L1/MTRNR2L9/MTRNR2L10/MTRNR2L2/MTRNR2L6/SPINT3	14	-1.06904
MF	GO:0098960	postsynaptic neurotransmitter receptor activity	18/2064	64/18410	0.000163924	0.00354485	0.00306998	GABRA5/CHRNA7/GRID2/GABRA2/GABRR1/CHRNA1/CHRNA9/GABRG3/GABRA4/GRM1/CHRNA6/GABRA3/CHRNA5/GABBR1/GRIK2/ADRB1/DRD1/CHRNA4	18	2.82843
MF	GO:0001653	peptide receptor activity	33/2064	154/18410	0.000179315	0.00377916	0.00327289	SORCS1/SSTR3/SORCS3/RXFP4/TACR3/GPR84/SCTR/CCR3/GLP1R/AVPR1B/OPRK1/GIPR/BRS3/CCR8/CALCR/NPFFR1/PROKR2/OXTR/RXFP3/NPSR1/CCKBR/KISS1R/CXCR5/MC4R/MCHR2/GAL/GLP2R/GHRHR/AVPR2/NLRP6/AVPR1A/VIPR1/GCGR	33	3.65563
MF	GO:0005253	anion channel activity	22/2064	87/18410	0.00018204	0.00377916	0.00327289	TTYH1/CLCA1/CFTR/GABRA5/ANO9/SLC26A9/GABRA2/GABRR1/FXYD3/BEST3/GABRG3/BSND/GABRA4/GABRB3/CLIC3/CLIC6/ANO4/GABRA3/CLDN4/FXYD1/ANO3/ANO1	22	3.41121
MF	GO:0019842	vitamin binding	32/2064	148/18410	0.0001875	0.00381618	0.00330496	RBP2/TKTL2/FOLR1/TKTL1/GAD2/TCN1/CYP2W1/STRA6/EGLN3/IRX5/GAD1/RBP5/TTPA/OPN4/AGXT2/SHMT1/SDSL/AADAT/ABAT/CTH/AFM/OGDHL/ADH4/RBP4/FTCD/AGXT/SEC14L2/GPT/GNMT/SDS/TAT/ETNPPL	32	-1.76777
MF	GO:0004222	metalloendopeptidase activity	26/2064	111/18410	0.00019192	0.00383102	0.00331781	MMP12/CLCA1/MMP10/MEP1A/ADAM18/MMP1/MMP7/MMP13/ADAM28/MMP9/KEL/MMP16/PHEX/ADAMDEC1/MMP8/ADAM32/MMP3/ADAMTS16/ASTL/PAPLN/ADAM9/MMP11/TLL2/ADAM22/TMPRSS6/ECEL1	26	4.31455
MF	GO:0046943	carboxylic acid transmembrane transporter activity	34/2064	164/18410	0.000279522	0.00547442	0.00474105	SLC6A15/SLC6A14/SLC7A10/SLC66A1L/SLC6A19/SLC26A9/SLC6A20/SLC1A5/SLC10A2/SLC7A11/SLC6A6/SLC38A5/ABCC1/SLC16A3/SLC7A3/SLC6A5/SLC38A1/SLC6A9/ABCB11/SLC6A18/SLC51A/SLC38A4/SLCO2B1/SLCO1B7/SLC25A15/ABCC11/SLC13A5/SLCO1B3/SLC22A2/SLC27A2/SLC6A13/MFSD2A/SLC27A5/SLC10A1	34	0.342997
MF	GO:0005342	organic acid transmembrane transporter activity	34/2064	165/18410	0.000314836	0.00605185	0.00524113	SLC6A15/SLC6A14/SLC7A10/SLC66A1L/SLC6A19/SLC26A9/SLC6A20/SLC1A5/SLC10A2/SLC7A11/SLC6A6/SLC38A5/ABCC1/SLC16A3/SLC7A3/SLC6A5/SLC38A1/SLC6A9/ABCB11/SLC6A18/SLC51A/SLC38A4/SLCO2B1/SLCO1B7/SLC25A15/ABCC11/SLC13A5/SLCO1B3/SLC22A2/SLC27A2/SLC6A13/MFSD2A/SLC27A5/SLC10A1	34	0.342997
MF	GO:1904315	transmitter-gated ion channel activity involved in regulation of postsynaptic membrane potential	14/2064	46/18410	0.000351097	0.00662617	0.00573851	GABRA5/CHRNA7/GRID2/GABRA2/GABRR1/CHRNA1/CHRNA9/GABRG3/GABRA4/CHRNA6/GABRA3/CHRNA5/GRIK2/CHRNA4	14	3.20713
MF	GO:0042834	peptidoglycan binding	8/2064	18/18410	0.000381781	0.00707658	0.00612859	REG3G/PGLYRP4/REG3A/JCHAIN/TREM2/PGLYRP2/REG1B/ZG16	8	0.707107
MF	GO:0005539	glycosaminoglycan binding	44/2064	234/18410	0.00039581	0.0072079	0.00624232	LAMC2/REG3G/TNFAIP6/NELL1/COL11A1/PLA2G2D/PGLYRP4/APLP1/HAPLN1/COMP/REG3A/FGF4/SERPINE2/JCHAIN/CXCL6/CCL7/VIT/FGF9/ACAN/POSTN/CEMIP/SOST/ANOS1/SULF1/BMP7/RSPO4/BMP4/TREM2/COL25A1/KNG1/CLEC3B/LGR6/F11/PGLYRP2/APOA5/REG1B/SERPINC1/HRG/ZG16/TGFBR3L/ANG/LPA/SPOCK3/SAA1	44	1.80907
MF	GO:0008146	sulfotransferase activity	15/2064	52/18410	0.000417403	0.00747007	0.00646936	HS3ST4/HS3ST5/CHST4/CHST5/NDST4/SULT1C4/HS6ST2/GAL3ST1/HS3ST6/CHST3/SULT6B1/GAL3ST4/HS3ST1/SULT1A2/CHST8	15	2.84019
MF	GO:0042562	hormone binding	21/2064	87/18410	0.000498978	0.00877863	0.00760263	SCTR/GLP1R/AVPR1B/LRP2/GIPR/CALCR/IGF1R/OXTR/MTNR1A/CCKBR/MC4R/ATP1A3/GLP2R/GHRHR/GHR/AVPR1A/SHBG/VIPR1/TTR/CRHBP/GCGR	21	1.09109
MF	GO:0005261	cation channel activity	59/2064	345/18410	0.00062339	0.0107846	0.00933992	KCNJ16/KCNK2/HCN4/CACNG4/KCNG3/KCNV1/LRRC38/ITPR3/TRPV6/HTR3A/TRPA1/CHRNA7/SCN1A/TRPV5/SNAP25/KCNA2/CALHM3/KCND2/CACNG6/KCNJ10/GRIA2/MCOLN3/ASIC1/CHRNA1/CHRNA9/KCNH2/GRIN2A/TRPC7/CHRNA6/TRPC1/HTR3E/MCOLN2/TRPM6/CACNG5/RYR2/SLC4A11/CACNB4/SLC24A2/CALHM1/KCNQ5/KCNH3/GRIN2B/CNR1/CHRNA5/CALHM6/GRIK2/KCNMB4/CNGB3/CACNA1G/ORAI2/TMEM63C/KCNB1/SCNN1G/ANO1/KCNN2/KCNJ4/CHRNA4/RHCG/P2RX2	59	5.59812
MF	GO:0005544	calcium-dependent phospholipid binding	15/2064	54/18410	0.000649522	0.0110525	0.0095719	SYT13/ANXA3/PCLO/SYT4/PLA2G4D/FER1L5/ANXA8L1/CPNE9/PLA2G4A/ANXA13/SYT15/ANXA8/CPNE4/ANXA10/SYT9	15	2.84019
MF	GO:0005201	extracellular matrix structural constituent	34/2064	172/18410	0.000694363	0.011625	0.0100677	ZPLD1/FRAS1/MATN3/COL2A1/LAMC2/COL9A2/COL11A1/NPNT/COL10A1/MFAP2/HAPLN1/COMP/COL11A2/ZP1/LAMA1/MUC6/COL28A1/FBLN1/FBN2/ACAN/MXRA5/POSTN/COL22A1/COL24A1/TNC/ANOS1/CTHRC1/MUC5AC/COL25A1/FGB/FGA/HMCN2/GP2/ADIPOQ	34	3.77297
MF	GO:0016702	oxidoreductase activity, acting on single donors with incorporation of molecular oxygen, incorporation of two atoms of oxygen	9/2064	24/18410	0.000745565	0.0122841	0.0106385	HPDL/ALOXE3/ALOX12B/ALOX5AP/HAAO/BCO2/TDO2/IDO2/HPD	9	-0.333333
MF	GO:0004869	cysteine-type endopeptidase inhibitor activity	15/2064	56/18410	0.000983236	0.0158277	0.0137074	CST8/CST1/CST4/BIRC7/CST6/CST2/BIRC5/CD27/SERPINB3/LCN1/DPEP1/PTTG1/KNG1/HRG/FETUB	15	2.32379
MF	GO:0008083	growth factor activity	32/2064	162/18410	0.00099364	0.0158277	0.0137074	DKK1/NRG3/FGF20/FGF5/FGF23/INHA/TGFB2/PROK1/IL11/IGF2/TFF1/CXCL1/EREG/GDF10/TGFA/FGF4/GDF11/IL12A/FGF8/FGF9/LEFTY1/LEFTY2/FGF11/GH2/AMH/VEGFD/MACC1/BMP7/BMP4/BMP10/TDGF1P3/FGF19	32	4.59619
MF	GO:0005372	water transmembrane transporter activity	7/2064	16/18410	0.00100638	0.0158277	0.0137074	SLC5A1/AQP10/SLC4A11/AQP2/MIP/AQP7P3/AQP8	7	0.377964
MF	GO:0016701	oxidoreductase activity, acting on single donors with incorporation of molecular oxygen	9/2064	25/18410	0.00105	0.0162672	0.014088	HPDL/ALOXE3/ALOX12B/ALOX5AP/HAAO/BCO2/TDO2/IDO2/HPD	9	-0.333333
MF	GO:0005343	organic acid:sodium symporter activity	10/2064	30/18410	0.00111082	0.0169564	0.0146849	SLC6A15/SLC6A20/SLC10A2/SLC6A6/SLC6A5/SLC38A1/SLC6A9/SLC13A5/SLC6A13/SLC10A1	10	1.26491
MF	GO:0015293	symporter activity	29/2064	144/18410	0.00122339	0.0184041	0.0159386	SLC6A15/SLC6A14/SLC34A2/SLC5A1/SLC28A3/SLC6A19/SLC6A20/SLC13A1/SLC1A5/SLC10A2/SLC6A4/SLC6A6/SLC5A7/SLC4A11/SLC24A2/SLC16A3/SLC6A5/SLC4A8/SLC38A1/SLC6A9/SLC34A3/SLC6A18/SLC38A4/SLC13A5/SLC28A1/SLC6A13/MFSD2A/SLC10A1/SLC22A1	29	2.41404
MF	GO:0015291	secondary active transmembrane transporter activity	43/2064	240/18410	0.00126871	0.0186656	0.0161651	SLC6A15/SLC6A14/SLC34A2/CDH17/SLC5A1/SLC22A8/SLC28A3/SLC6A19/SLC9A4/SLC26A9/SLC6A20/SLC9A2/SLC13A1/SLC1A5/SLC10A2/SLC6A4/SLC7A11/SLC6A6/SLCO6A1/SLC5A7/SLC4A11/SLCO4A1/SLC24A2/SLC16A3/SLC6A5/SLC4A8/ATP1A3/SLC38A1/SLC6A9/SLC34A3/SLC6A18/SLC9C2/SLC38A4/SLC9A3/SLCO2B1/SLCO1B7/SLC13A5/SLCO1B3/SLC28A1/SLC6A13/MFSD2A/SLC10A1/SLC22A1	43	2.59248
MF	GO:0015103	inorganic anion transmembrane transporter activity	30/2064	151/18410	0.00127674	0.0186656	0.0161651	TTYH1/CLCA1/SLC22A8/CFTR/GABRA5/ANO9/SLC26A9/GABRA2/GABRR1/FXYD3/SLC13A1/BEST3/GABRG3/BSND/SLC6A4/GABRA4/GABRB3/CLIC3/CLIC6/SLC4A11/ABCC1/ANO4/GABRA3/SLC4A8/CLDN4/FXYD1/ANO3/ABCC11/ANO1/SLC22A1	30	3.65148
MF	GO:0015125	bile acid transmembrane transporter activity	8/2064	21/18410	0.00130414	0.0188014	0.0162827	SLC10A2/ABCB11/SLC51A/SLCO2B1/SLCO1B7/ABCC11/SLCO1B3/SLC10A1	8	-2.12132
MF	GO:0004175	endopeptidase activity	69/2064	432/18410	0.00154357	0.0219483	0.0190081	PRSS22/UCHL1/CTSE/PRSS21/MMP12/CLCA1/MMP10/CORIN/PRSS41/MEP1A/CTSV/ADAM18/MMP1/MMP7/TMPRSS13/MMP13/KLK1/ADAM28/MMP9/TMPRSS7/PGC/KEL/TMPRSS15/MMP16/KLK11/PHEX/ADAMDEC1/CASP5/ADGB/MMP8/TMPRSS4/ADAM32/PRSS33/MMP3/ADAMTS16/ASTL/BACE2/PAPLN/PCSK1/KLK15/KLK6/TMPRSS3/PRSS1/ADAM9/PRSS12/BLMH/MMP11/TLL2/ADAM22/CPS1/CTRB2/PRSS56/TMPRSS6/KDM8/REN/F11/PLG/F12/KLKB1/MASP2/USP2/PROZ/HPR/F9/LPA/HP/HGFAC/ECEL1/K…	69	3.49119
MF	GO:0022851	GABA-gated chloride ion channel activity	6/2064	13/18410	0.00168072	0.0235755	0.0204172	GABRA5/GABRA2/GABRG3/GABRA4/GABRB3/GABRA3	6	2.44949
MF	GO:0016917	GABA receptor activity	8/2064	22/18410	0.00184977	0.0256008	0.0221712	GABRA5/GABRA2/GABRR1/GABRG3/GABRA4/GABRB3/GABRA3/GABBR1	8	2.82843
MF	GO:0008237	metallopeptidase activity	35/2064	189/18410	0.00193204	0.0263877	0.0228527	CPA2/MMP12/CLCA1/MMP10/CPA6/MEP1A/ADAM18/MMP1/MMP7/MMP13/ADAM28/QPCT/MMP9/KEL/MMP16/PHEX/ADAMDEC1/MMP8/ADAM32/CPA4/MMP3/NAALADL1/ADAMTS16/ASTL/PAPLN/DPEP1/ADAM9/MMP11/TLL2/ADAM22/TMPRSS6/TFR2/FOLH1B/CNDP1/ECEL1	35	4.22577
MF	GO:0008066	glutamate receptor activity	9/2064	27/18410	0.00195785	0.0263929	0.0228572	GRM3/GRID2/GRIA2/GRIN2A/GRM1/GRM7/GRIN2B/GRM4/GRIK2	9	3
MF	GO:0015171	amino acid transmembrane transporter activity	19/2064	84/18410	0.00205855	0.0273945	0.0237247	SLC6A15/SLC6A14/SLC7A10/SLC66A1L/SLC6A19/SLC6A20/SLC1A5/SLC7A11/SLC6A6/SLC38A5/SLC7A3/SLC6A5/SLC38A1/SLC6A9/SLC6A18/SLC38A4/SLC25A15/SLC22A2/SLC6A13	19	2.06474
MF	GO:0099095	ligand-gated anion channel activity	7/2064	18/18410	0.00228727	0.030053	0.026027	CFTR/GABRA5/GABRA2/GABRG3/GABRA4/GABRB3/GABRA3	7	2.64575
MF	GO:0008483	transaminase activity	8/2064	23/18410	0.00256054	0.033223	0.0287724	BCAT1/AGXT2/AADAT/ABAT/AGXT/GPT/TAT/ETNPPL	8	-2.12132
MF	GO:0008401	retinoic acid 4-hydroxylase activity	5/2064	10/18410	0.00273289	0.0345944	0.02996	CYP2W1/CYP26B1/CYP26A1/CYP3A4/CYP2C8	5	-0.447214
MF	GO:0018455	alcohol dehydrogenase [NAD(P)+] activity	5/2064	10/18410	0.00273289	0.0345944	0.02996	ADH1B/ADH1A/ADH1C/ADHFE1/ADH4	5	-2.23607
MF	GO:0004890	GABA-A receptor activity	7/2064	19/18410	0.00327449	0.0403443	0.0349397	GABRA5/GABRA2/GABRR1/GABRG3/GABRA4/GABRB3/GABRA3	7	2.64575
MF	GO:0016918	retinal binding	7/2064	19/18410	0.00327449	0.0403443	0.0349397	RBP2/CYP2W1/STRA6/RBP5/OPN4/ADH4/RBP4	7	-0.377964
MF	GO:0016829	lyase activity	35/2064	195/18410	0.00330372	0.0403443	0.0349397	HMGA2/CA9/GAD2/ENO2/RNASE2/ALOXE3/ACOD1/GAD1/NEIL3/ALOX12B/CA11/POLQ/HACD1/CD38/ALOX5AP/ECHDC2/EHHADH/CA5A/ACMSD/ASL/CHAC1/SDSL/CTH/TKFC/PCK1/PCK2/FTCD/ADCY1/ALDOB/CA4/CYP1A1/SDS/UROC1/ETNPPL/CYP1A2	35	-0.845154
MF	GO:0016769	transferase activity, transferring nitrogenous groups	8/2064	24/18410	0.00346803	0.0418583	0.0362509	BCAT1/AGXT2/AADAT/ABAT/AGXT/GPT/TAT/ETNPPL	8	-2.12132
MF	GO:0034483	heparan sulfate sulfotransferase activity	6/2064	15/18410	0.00402212	0.0479881	0.0415595	HS3ST4/HS3ST5/NDST4/HS6ST2/HS3ST6/HS3ST1	6	2.44949
MF	GO:0017147	Wnt-protein binding	9/2064	30/18410	0.00438474	0.0511389	0.0442882	WIF1/SFRP5/APCDD1/ROR1/APCDD1L/FZD7/FZD1/FZD2/CTHRC1	9	3
MF	GO:0042910	xenobiotic transmembrane transporter activity	9/2064	30/18410	0.00438474	0.0511389	0.0442882	SLC6A6/SLC2A1/ABCC1/ABCB11/ABCC11/ABCB4/SLC22A2/SLC6A13/SLC22A1	9	-1
MF	GO:0015175	neutral amino acid transmembrane transporter activity	11/2064	41/18410	0.00445113	0.0513363	0.0444592	SLC6A14/SLC7A10/SLC6A19/SLC6A20/SLC1A5/SLC7A11/SLC6A6/SLC38A5/SLC6A5/SLC38A1/SLC6A9	11	3.31662
MF	GO:0008503	benzodiazepine receptor activity	5/2064	11/18410	0.00455024	0.0519027	0.0449497	GABRA5/GABRA2/GABRG3/GABRA4/GABRA3	5	2.23607
MF	GO:0005104	fibroblast growth factor receptor binding	8/2064	25/18410	0.00460592	0.0519668	0.0450052	FGF20/FGF5/FGF23/FGF4/FGF8/FGF9/FLRT2/FGF19	8	2.12132
MF	GO:0005125	cytokine activity	40/2064	235/18410	0.00468318	0.0522703	0.0452681	CXCL5/WNT7B/IL21/CER1/NDP/INHA/TGFB2/IL17F/IL11/IFNG/CXCL1/GDF10/GDF11/IL12A/IFNE/SCG2/C17orf99/WNT9A/CXCL3/CXCL6/CCL7/IL1A/CCL26/LEFTY1/LEFTY2/WNT10A/CXCL9/IL18/IL37/LTB/BMP7/XCL1/BMP4/IL19/CD70/TSLP/IL25/BMP10/IL27/ADIPOQ	40	4.74342
MF	GO:0008028	monocarboxylic acid transmembrane transporter activity	14/2064	59/18410	0.00483773	0.0534209	0.0462645	SLC10A2/SLC6A6/SLC16A3/ABCB11/SLC51A/SLCO2B1/SLCO1B7/ABCC11/SLCO1B3/SLC27A2/SLC6A13/MFSD2A/SLC27A5/SLC10A1	14	-2.13809
MF	GO:0043394	proteoglycan binding	10/2064	36/18410	0.00502674	0.0549237	0.047566	COL2A1/FGF20/PLA2G2D/COMP/ITGA2/HPSE2/TNC/HPSE/HRG/FCN2	10	1.89737
MF	GO:0008514	organic anion transmembrane transporter activity	33/2064	186/18410	0.00509337	0.0550721	0.0476945	SLC6A14/SLC7A10/SLC66A1L/CFTR/SLC26A9/SLC6A20/SLC44A4/SLC1A5/SLC7A11/SLC6A6/SLC2A1/SLCO6A1/SLC38A5/SLC52A3/SLC4A11/ABCC1/SLCO4A1/SLC25A24/SLC16A3/SLC7A3/SLC6A5/SLC4A8/SLC38A1/SLC6A9/SLCO2B1/SLCO1B7/SLC25A15/ABCC11/SLC13A5/SLCO1B3/SLC22A2/SLC6A13/MFSD2A	33	2.61116
MF	GO:0015294	solute:cation symporter activity	21/2064	104/18410	0.00524432	0.0561196	0.0486017	SLC6A15/SLC34A2/SLC5A1/SLC28A3/SLC6A20/SLC13A1/SLC10A2/SLC6A4/SLC6A6/SLC5A7/SLC6A5/SLC4A8/SLC38A1/SLC6A9/SLC34A3/SLC13A5/SLC28A1/SLC6A13/MFSD2A/SLC10A1/SLC22A1	21	1.96396
MF	GO:0001228	DNA-binding transcription activator activity, RNA polymerase II-specific	70/2064	462/18410	0.00539985	0.0571943	0.0495325	SIX3/RFX6/ALX1/FOXJ1/NHLH2/SPIB/NKX2-8/DLX5/BARX2/NEUROD1/ARNT2/FOXD1/MIXL1/FOXN1/DLX2/RFX4/TFAP2A/DMRT2/ISL1/DMRT1/OVOL2/SIX2/DLX3/HOXD13/SOX21/RBPJL/GCM1/MYBL2/WT1/PTF1A/GRHL2/SALL2/PAX9/TBX5/ATOH1/NKX6-3/HOXC10/CREB3L1/NKX2-5/POU3F2/FOXF2/FOXI1/PAX6/SOX4/SP7/MYCN/ELF4/TFAP2B/MYB/ESRRG/FEV/PITX1/SOX11/ZNF229/MYOD1/TFAP2E/ONECUT3/NDN/E2F2/SOX9/POU4F1/RUNX2/TFAP2C/STOX1/GLIS3/MAFA/NR1I3/NR1I2/LHX…	70	7.17137
MF	GO:0005283	amino acid:sodium symporter activity	6/2064	16/18410	0.00583156	0.0599323	0.0519036	SLC6A15/SLC6A20/SLC6A5/SLC38A1/SLC6A9/SLC6A13	6	1.63299
MF	GO:0019841	retinol binding	6/2064	16/18410	0.00583156	0.0599323	0.0519036	RBP2/CYP2W1/STRA6/RBP5/ADH4/RBP4	6	0
MF	GO:0022848	acetylcholine-gated cation-selective channel activity	6/2064	16/18410	0.00583156	0.0599323	0.0519036	CHRNA7/CHRNA1/CHRNA9/CHRNA6/CHRNA5/CHRNA4	6	1.63299
MF	GO:0005262	calcium channel activity	23/2064	119/18410	0.00628426	0.0639516	0.0553845	CACNG4/ITPR3/TRPV6/TRPA1/CHRNA7/TRPV5/CACNG6/MCOLN3/CHRNA9/GRIN2A/TRPC7/TRPC1/MCOLN2/TRPM6/CACNG5/RYR2/CACNB4/SLC24A2/CALHM1/GRIN2B/CNR1/CACNA1G/ORAI2	23	4.79583
MF	GO:0022853	active ion transmembrane transporter activity	42/2064	254/18410	0.00643447	0.0648445	0.0561578	SLC6A15/SLC34A2/SLC5A1/SLC22A8/CFTR/SLC28A3/ATP1A4/SLC9A4/SLC26A9/SLC6A20/SLC9A2/SLC13A1/SLC10A2/SLC6A4/SLC7A11/SLC6A6/ATP12A/SLCO6A1/SLC5A7/ATP2C2/SLC4A11/ABCC1/SLCO4A1/SLC24A2/SLC6A5/SLC4A8/ATP1A3/SLC38A1/SLC6A9/SLC34A3/SLC9C2/SLC9A3/SLCO2B1/SLCO1B7/ABCC11/SLC13A5/SLCO1B3/SLC28A1/SLC6A13/MFSD2A/SLC10A1/SLC22A1	42	2.77746
MF	GO:0001216	DNA-binding transcription activator activity	70/2064	466/18410	0.00660893	0.0659198	0.057089	SIX3/RFX6/ALX1/FOXJ1/NHLH2/SPIB/NKX2-8/DLX5/BARX2/NEUROD1/ARNT2/FOXD1/MIXL1/FOXN1/DLX2/RFX4/TFAP2A/DMRT2/ISL1/DMRT1/OVOL2/SIX2/DLX3/HOXD13/SOX21/RBPJL/GCM1/MYBL2/WT1/PTF1A/GRHL2/SALL2/PAX9/TBX5/ATOH1/NKX6-3/HOXC10/CREB3L1/NKX2-5/POU3F2/FOXF2/FOXI1/PAX6/SOX4/SP7/MYCN/ELF4/TFAP2B/MYB/ESRRG/FEV/PITX1/SOX11/ZNF229/MYOD1/TFAP2E/ONECUT3/NDN/E2F2/SOX9/POU4F1/RUNX2/TFAP2C/STOX1/GLIS3/MAFA/NR1I3/NR1I2/LHX…	70	7.17137
MF	GO:0005504	fatty acid binding	12/2064	49/18410	0.0067304	0.0659198	0.057089	UGT1A8/AFP/RBP2/FABP6/UCP1/PMP2/ALOX5AP/APOC1/RBP5/AFM/FABP4/RIDA	12	0.57735
MF	GO:0030170	pyridoxal phosphate binding	13/2064	55/18410	0.00673169	0.0659198	0.057089	GAD2/GAD1/AGXT2/SHMT1/SDSL/AADAT/ABAT/CTH/AGXT/GPT/SDS/TAT/ETNPPL	13	-2.49615
MF	GO:0030246	carbohydrate binding	44/2064	270/18410	0.00700544	0.0679593	0.0588553	LGALS14/CLEC2L/REG3G/FREM1/GALNT5/ZG16B/PPP1R3A/CHI3L2/CHODL/OLR1/COLEC12/EGLN3/CLEC6A/REG3A/PFKP/CLEC5A/G6PD/KLRC2/CD207/GALNT3/ACAN/SI/CLECL1/SIGLEC10/CLEC17A/LGALS2/LGALS9C/COLEC10/CLEC3B/MBL2/MRC1/FCN3/GALNT15/FBXO2/SELE/FBP1/REG1B/CLEC1B/ZG16/ALDOB/CLEC4M/FCN2/GCK/GALNT9	44	1.20605
MF	GO:0051378	serotonin binding	5/2064	12/18410	0.00708648	0.068109	0.0589849	HTR3A/HTR1D/SLC6A4/HTR4/HTR5A	5	2.23607
MF	GO:0005501	retinoid binding	10/2064	38/18410	0.00759781	0.0716957	0.0620912	UGT1A8/RBP2/CYP2W1/CYP26B1/STRA6/RBP5/OPN4/CYP26A1/ADH4/RBP4	10	0
MF	GO:0019840	isoprenoid binding	10/2064	38/18410	0.00759781	0.0716957	0.0620912	UGT1A8/RBP2/CYP2W1/CYP26B1/STRA6/RBP5/OPN4/CYP26A1/ADH4/RBP4	10	0
MF	GO:0070279	vitamin B6 binding	13/2064	56/18410	0.00788784	0.073185	0.063381	GAD2/GAD1/AGXT2/SHMT1/SDSL/AADAT/ABAT/CTH/AGXT/GPT/SDS/TAT/ETNPPL	13	-2.49615
MF	GO:0022839	ion gated channel activity	11/2064	44/18410	0.00789665	0.073185	0.063381	TTYH1/CLCA1/ANO9/ASIC1/CALHM1/ANO4/KCNMB4/TMEM63C/ANO3/ANO1/KCNN2	11	1.50756
MF	GO:0036122	BMP binding	6/2064	17/18410	0.00816901	0.0740458	0.0641264	CER1/COMP/BMPR1B/SOST/SOSTDC1/TCAP	6	1.63299
MF	GO:0005537	mannose binding	7/2064	22/18410	0.00820353	0.0740458	0.0641264	CLEC6A/CD207/CLEC17A/COLEC10/MBL2/MRC1/CLEC4M	7	-0.377964
MF	GO:0015645	fatty acid ligase activity	7/2064	22/18410	0.00820353	0.0740458	0.0641264	ACSM1/ACSL1/ACSM2B/SLC27A2/ACSM5/ACSM2A/SLC27A5	7	-2.64575
MF	GO:0016782	transferase activity, transferring sulphur-containing groups	15/2064	69/18410	0.00851644	0.0762074	0.0659985	HS3ST4/HS3ST5/CHST4/CHST5/NDST4/SULT1C4/HS6ST2/GAL3ST1/HS3ST6/CHST3/SULT6B1/GAL3ST4/HS3ST1/SULT1A2/CHST8	15	2.84019
MF	GO:0001618	virus receptor activity	16/2064	76/18410	0.00921583	0.081761	0.0708081	HAVCR1/ITGB6/SLC1A5/CLEC5A/CR2/ITGA2/CDK1/SERPINB3/NCAM1/CLDN6/TYRO3/CD80/MRC1/GYPA/CLEC4M/SLC10A1	16	2
MF	GO:1901681	sulfur compound binding	43/2064	267/18410	0.00933154	0.082086	0.0710896	HS3ST5/LAMC2/FGF20/TKTL2/TKTL1/NELL1/COL11A1/PLA2G2D/APLP1/COMP/FGF4/SERPINE2/ITGA2/CXCL6/CCL7/FGF9/HPSE2/RYR2/POSTN/SOST/ANOS1/GAL3ST4/BMP7/RSPO4/BMP4/COL25A1/KNG1/ALDH6A1/CLEC3B/GCDH/ACOT12/LGR6/F11/APOA5/OGDHL/SERPINC1/ACADL/HRG/ANG/GSTM1/GNMT/LPA/SAA1	43	1.06749
MF	GO:0005319	lipid transporter activity	28/2064	159/18410	0.010303	0.0876029	0.0758674	ATP8A2/ANO9/STRA6/ABCA12/SLC10A2/SLC2A1/PITPNM3/ABCC1/ANO4/PLTP/ATP10B/ABCB11/TTPA/SLC51A/SLCO2B1/SLCO1B7/ANO3/ABCC11/SLCO1B3/ABCB4/SLC27A2/RBP4/FABP4/MFSD2A/SLC27A5/SLC10A1/APOF/CFHR4	28	-1.13389
MF	GO:0004857	enzyme inhibitor activity	59/2064	390/18410	0.0103116	0.0876029	0.0758674	UGT1A8/CST8/ITIH5/PPP1R1B/PPP1R14C/SERPINB4/SPINK13/CST1/PKIA/SERPINB7/PCSK1N/ANXA3/CST4/BIRC7/PPP1R14D/SPINK4/SPINT1/SCGB1A1/NLRP7/CST6/SERPINE2/WFDC10A/SERPINB11/SERPINI1/RGS2/CST2/COL28A1/BIRC5/SERPINI2/CD27/GRM7/SPINT2/SERPINB3/PAPLN/CRB2/LCN1/PDZD3/PIF1/DPEP1/ANOS1/PKIB/PTTG1/APOC1/KNG1/SERPING1/SERPINA4/WFDC5/PZP/SMR3A/SERPINC1/ELFN1/HRG/FETUB/APOC3/SERPINA11/SPINT3/LPA/C3P1/SPOCK3	59	3.25472
MF	GO:0140272	exogenous protein binding	16/2064	77/18410	0.0104542	0.0876029	0.0758674	HAVCR1/ITGB6/SLC1A5/CLEC5A/CR2/ITGA2/CDK1/SERPINB3/NCAM1/CLDN6/TYRO3/CD80/MRC1/GYPA/CLEC4M/SLC10A1	16	2
MF	GO:0015250	water channel activity	5/2064	13/18410	0.0104651	0.0876029	0.0758674	AQP10/AQP2/MIP/AQP7P3/AQP8	5	-0.447214
MF	GO:0016840	carbon-nitrogen lyase activity	5/2064	13/18410	0.0104651	0.0876029	0.0758674	ASL/CHAC1/SDSL/FTCD/SDS	5	-2.23607
MF	GO:0043176	amine binding	5/2064	13/18410	0.0104651	0.0876029	0.0758674	HTR3A/HTR1D/SLC6A4/HTR4/HTR5A	5	2.23607
MF	GO:0005229	intracellular calcium activated chloride channel activity	6/2064	18/18410	0.0111099	0.0893957	0.0774201	TTYH1/CLCA1/ANO9/ANO4/ANO3/ANO1	6	0.816497
MF	GO:0034185	apolipoprotein binding	6/2064	18/18410	0.0111099	0.0893957	0.0774201	LRP8/LRP4/TREM2/PLG/LCAT/LPA	6	0
MF	GO:0043395	heparan sulfate proteoglycan binding	6/2064	18/18410	0.0111099	0.0893957	0.0774201	FGF20/PLA2G2D/COMP/ITGA2/HPSE2/HRG	6	1.63299
MF	GO:0045236	CXCR chemokine receptor binding	6/2064	18/18410	0.0111099	0.0893957	0.0774201	CXCL5/TFF2/CXCL1/CXCL3/CXCL6/CXCL9	6	2.44949
MF	GO:0061778	intracellular chloride channel activity	6/2064	18/18410	0.0111099	0.0893957	0.0774201	TTYH1/CLCA1/ANO9/ANO4/ANO3/ANO1	6	0.816497
MF	GO:0005231	excitatory extracellular ligand-gated ion channel activity	8/2064	29/18410	0.0121834	0.0972797	0.0842479	CHRNA7/CHRNA1/CHRNA9/CHRNA6/CHRNA5/GRIK2/CHRNA4/P2RX2	8	1.41421
KEGG	hsa04080	Neuroactive ligand-receptor interaction	96/883	362/8164	7.7355e-18	2.49857e-15	2.22294e-15	SST/LYPD6B/NTS/SSTR3/RXFP4/TRH/GIP/TAC1/GRM3/GPR50/TACR3/GABRA5/LPAR3/CHRNA7/LYPD6/HTR1D/SCTR/GRID2/PRL/GLP1R/MTNR1B/AVPR1B/GABRA2/ADORA2B/OPRK1/GIPR/GABRR1/GRIA2/UCN3/CHRNA1/PNOC/UTS2/CHRNA9/GABRG3/RLN2/EDN3/BRS3/GABRA4/GABRB3/P2RY4/UTS2B/GRIN2A/LPAR2/GRM1/CALCR/NPY4R/NPFFR1/CHRNA6/HTR4/OXTR/MTNR1A/RXFP3/GRM7/NPSR1/CCKBR/KISS1R/ADRA2C/PDYN/GH2/PRSS1/TRHR/GRIN2B/ADORA1/RLN3/GABRA3/CNR1/CHRNA5/MC4…	96	5.9196
KEGG	hsa04976	Bile secretion	26/883	89/8164	1.37119e-06	0.000204929	0.000182323	UGT1A8/UGT1A10/SLC5A1/SLC22A8/CFTR/SCTR/ATP1A4/NCEH1/SLC10A2/SLC2A1/ATP1A3/ABCB11/SLC51A/SLC9A3/UGT2B10/CYP7A1/UGT2B7/SLCO1B3/CYP3A4/ABCB4/ADCY1/SLC27A5/KCNN2/AQP8/SLC10A1/SLC22A1	26	-0.784465
KEGG	hsa04610	Complement and coagulation cascades	25/883	85/8164	1.90337e-06	0.000204929	0.000182323	CR2/CR1L/PLAUR/C8B/CFHR2/CFHR5/KNG1/F13B/MBL2/SERPING1/FGB/FGA/F11/PLG/F12/C4BPA/KLKB1/MASP2/C8A/SERPINC1/C6/C9/F9/CFHR3/CFHR4	25	-3.8
KEGG	hsa00830	Retinol metabolism	21/883	68/8164	5.36459e-06	0.00043319	0.000385403	UGT1A8/UGT1A10/CYP2W1/CYP26B1/ADH1B/ADH1A/ADH1C/UGT2B10/UGT2B7/CYP26A1/CYP2C9/ADH4/CYP3A4/HSD17B6/CYP2C8/RDH16/CYP2B6/CYP1A1/CYP2A6/CYP2A7/CYP1A2	21	-2.83683
KEGG	hsa00982	Drug metabolism - cytochrome P450	21/883	72/8164	1.44795e-05	0.000935378	0.000832193	UGT1A8/UGT1A10/ALDH3B2/FMO1/ADH1B/ADH1A/FMO3/CYP2D6/ADH1C/CYP2D7/UGT2B10/UGT2B7/CYP2C9/ADH4/CYP3A4/CYP2C8/GSTM1/CYP2B6/CYP2A6/CYP2A7/CYP1A2	21	-2.83683
KEGG	hsa00980	Metabolism of xenobiotics by cytochrome P450	21/883	78/8164	5.44574e-05	0.00293162	0.00260822	UGT1A8/UGT1A10/ALDH3B2/ADH1B/ADH1A/CYP2D6/ADH1C/CYP2D7/UGT2B10/UGT2B7/CYP2C9/ADH4/CYP3A4/GSTM1/CYP2B6/CYP1A1/AKR7A3/CYP2A6/CYP2A7/CYP2A13/CYP1A2	21	-3.27327
KEGG	hsa00380	Tryptophan metabolism	14/883	42/8164	7.81739e-05	0.00360717	0.00320924	IL4I1/TPH1/GCDH/EHHADH/ACMSD/ALDH8A1/ALDH2/HAAO/AADAT/TDO2/IDO2/KMO/CYP1A1/CYP1A2	14	-2.67261
KEGG	hsa01230	Biosynthesis of amino acids	20/883	75/8164	9.43334e-05	0.00380871	0.00338856	TKTL2/TKTL1/ENO2/PKM/PFKP/BCAT1/PRPS1L1/PYCR1/CPS1/OTC/MAT1A/ARG1/SHMT1/ASL/ASS1/SDSL/CTH/GPT/ALDOB/SDS	20	-0.894427
KEGG	hsa04978	Mineral absorption	17/883	60/8164	0.00013928	0.00499859	0.00444717	SLC34A2/SLC5A1/TRPV6/SLC6A19/ATP1A4/SLC26A9/TRPM6/MT1B/ATP1A3/SLC34A3/MT1H/MT1E/SLC9A3/MT1M/MT2A/MT1G/MT1X	17	0.727607
KEGG	hsa05033	Nicotine addiction	13/883	40/8164	0.000187742	0.00606407	0.00539511	GABRA5/CHRNA7/GABRA2/GABRR1/GRIA2/GABRG3/GABRA4/GABRB3/GRIN2A/CHRNA6/GRIN2B/GABRA3/CHRNA4	13	3.05085
KEGG	hsa03320	PPAR signaling pathway	19/883	75/8164	0.000290288	0.00852391	0.0075836	MMP1/FABP6/UCP1/OLR1/SCD5/PLTP/EHHADH/ACSL1/CYP7A1/APOA5/PCK1/PCK2/SLC27A2/ACADL/FABP4/CYP8B1/APOC3/SLC27A5/ADIPOQ	19	-1.60591
KEGG	hsa00250	Alanine, aspartate and glutamate metabolism	12/883	37/8164	0.00033786	0.00909406	0.00809086	GAD2/IL4I1/RIMKLA/GAD1/CPS1/AGXT2/ASL/ASS1/ABAT/AGXT/GPT/GLS2	12	-1.1547
KEGG	hsa04020	Calcium signaling pathway	42/883	240/8164	0.00103999	0.0254401	0.0226337	SPHK1/FGF20/FGF5/ITPR3/TACR3/CHRNA7/PRKCG/FGF23/AVPR1B/ADORA2B/MCOLN3/FGF4/GRIN2A/GRM1/FGF8/HTR4/OXTR/MCOLN2/FGF9/TNNC1/CCKBR/RYR2/MST1R/TRHR/CD38/NTRK2/VEGFD/HTR5A/CACNA1G/ORAI2/CAMK2A/CAMK2B/ADRA1B/AVPR1A/ADRB1/NOS1/CALML3/ADCY1/DRD1/ADRA1A/FGF19/P2RX2	42	2.77746
KEGG	hsa00410	beta-Alanine metabolism	10/883	31/8164	0.00110267	0.0254401	0.0226337	GAD2/ALDH3B2/GAD1/ALDH6A1/EHHADH/UPB1/ALDH2/ABAT/DPYS/CNDP1	10	-1.26491
KEGG	hsa04060	Cytokine-cytokine receptor interaction	49/883	295/8164	0.00135641	0.029208	0.025986	CXCL5/IL21/TNFRSF17/PRL/CCR3/INHA/IL20RA/TNFRSF9/TGFB2/IL17F/IL11/IFNG/CXCL1/GDF10/CSF3R/IL21R/GDF11/CCR8/TNFRSF19/IL12A/IFNE/TNFRSF11A/CXCL3/CXCL6/CCL7/CD27/IL1A/CCL26/IL2RA/BMPR1B/GH2/AMH/CXCL9/IL18/IL23R/IL37/CXCR5/LTB/TNFRSF13B/BMP7/XCL1/BMP4/IL19/CD70/TSLP/GHR/IL25/BMP10/IL27	49	5.57143
KEGG	hsa00220	Arginine biosynthesis	8/883	22/8164	0.00144894	0.0292504	0.0260237	CPS1/OTC/ARG1/ASL/ASS1/NOS1/GPT/GLS2	8	-2.82843
KEGG	hsa04640	Hematopoietic cell lineage	21/883	99/8164	0.00177446	0.0337147	0.0299955	CD8B2/DNTT/CD19/ITGA3/CD1A/IL11/CSF3R/CD7/CR2/FCGR1A/ITGA2/CD8B/CR1L/IL1A/CD8A/IL2RA/HLA-DQA2/MS4A1/CD38/CD14/GYPA	21	3.7097
KEGG	hsa05204	Chemical carcinogenesis - DNA adducts	16/883	69/8164	0.00233877	0.0419679	0.0373382	UGT1A8/UGT1A10/SULT1A2/CYP3A43/UGT2B10/UGT2B7/NAT2/CYP2C9/CYP3A4/CYP2C8/GSTM1/CYP1A1/CYP2A6/CYP2A7/CYP2A13/CYP1A2	16	-3
KEGG	hsa00591	Linoleic acid metabolism	9/883	29/8164	0.00262922	0.0434	0.0386124	PLA2G2D/PLA2G4D/PLA2G4A/PLA2G2E/CYP2C9/CYP3A4/CYP2C8/PLA2G2A/CYP1A2	9	-0.333333
KEGG	hsa00260	Glycine, serine and threonine metabolism	11/883	40/8164	0.00268731	0.0434	0.0386124	SARDH/AGXT2/SHMT1/SDSL/DMGDH/CTH/BHMT/DAO/AGXT/GNMT/SDS	11	-3.31662
KEGG	hsa04742	Taste transduction	18/883	86/8164	0.00426161	0.0607747	0.0540704	HCN4/ITPR3/HTR3A/GABRA5/HTR1D/GABRA2/TAS2R1/GABRA4/P2RY4/TAS2R38/GRM1/HTR3E/CALHM1/GABRA3/GABBR1/GRM4/SCNN1G/P2RX2	18	3.29983
KEGG	hsa04911	Insulin secretion	18/883	86/8164	0.00426161	0.0607747	0.0540704	GPR119/GIP/ITPR3/SNAP25/PCLO/PRKCG/ATP1A4/GLP1R/CREB3L1/SLC2A1/RYR2/ATP1A3/KCNMB4/CAMK2A/CAMK2B/ADCY1/KCNN2/GCK	18	1.88562
KEGG	hsa04024	cAMP signaling pathway	37/883	221/8164	0.00439121	0.0607747	0.0540704	SST/GPR119/PPP1R1B/HCN4/GIP/CFTR/HTR1D/ATP1A4/GLP1R/GIPR/GRIA2/HCAR1/EDN3/CREB3L1/VAV3/GRIN2A/FFAR2/HTR4/OXTR/RYR2/AMH/GRIN2B/ADORA1/SOX9/ATP1A3/GABBR1/CNGB3/TNNI3/FXYD1/CAMK2A/CAMK2B/OXT/ADRB1/CALML3/ADCY1/DRD1/CGA	37	3.12358
KEGG	hsa00010	Glycolysis / Gluconeogenesis	15/883	67/8164	0.00451577	0.0607747	0.0540704	ENO2/PKM/ALDH3B2/PFKP/PDHA2/ADH1B/ADH1A/ADH1C/ALDH2/PCK1/ADH4/FBP1/PCK2/ALDOB/GCK	15	-1.29099
KEGG	hsa04950	Maturity onset diabetes of the young	8/883	26/8164	0.00478411	0.0618107	0.0549921	RFX6/NEUROD1/PAX6/NKX6-1/MNX1/MAFA/IAPP/GCK	8	0.707107
KEGG	hsa01200	Carbon metabolism	22/883	115/8164	0.00535733	0.0665546	0.0592126	TKTL2/TKTL1/ENO2/PKM/PFKP/G6PD/PRPS1L1/PDHA2/CPS1/ALDH6A1/HAO1/SHMT1/SDSL/TKFC/OGDHL/FBP1/AGXT/HAO2/GPT/ALDOB/GCK/SDS	22	-1.2792
KEGG	hsa04972	Pancreatic secretion	20/883	102/8164	0.00582238	0.0691776	0.0615463	CPA2/CLCA1/CFTR/ITPR3/PLA2G2D/SCTR/PRKCG/ATP1A4/TRPC1/PLA2G2E/RYR2/RAB27B/PRSS1/CD38/ATP1A3/CTRB2/PNLIPRP1/ADCY1/PLA2G2A/PNLIP	20	2.23607
KEGG	hsa00650	Butanoate metabolism	8/883	27/8164	0.00616673	0.0691776	0.0615463	GAD2/GAD1/EHHADH/ACSM1/ABAT/ACSM2B/ACSM5/ACSM2A	8	-1.41421
KEGG	hsa04727	GABAergic synapse	18/883	89/8164	0.006211	0.0691776	0.0615463	GAD2/GABRA5/PRKCG/GABRA2/GABRR1/GABRG3/GABRA4/GABRB3/GAD1/SLC38A5/GABRA3/SLC38A1/GABBR1/GNAO1/ABAT/SLC6A13/ADCY1/GLS2	18	1.88562
KEGG	hsa04971	Gastric acid secretion	16/883	76/8164	0.00644593	0.0694011	0.0617452	SST/KCNJ16/GAST/KCNK2/CFTR/ITPR3/PRKCG/ATP1A4/SLC9A4/KCNJ10/CCKBR/ATP1A3/CAMK2A/CAMK2B/CALML3/ADCY1	16	2
KEGG	hsa04964	Proximal tubule bicarbonate reclamation	7/883	23/8164	0.00875003	0.0891365	0.0793034	ATP1A4/ATP1A3/SLC9A3/PCK1/PCK2/CA4/GLS2	7	-1.13389
KEGG	hsa04970	Salivary secretion	18/883	92/8164	0.00883086	0.0891365	0.0793034	DMBT1/CST1/ITPR3/TRPV6/PRKG2/CST4/PRKCG/ATP1A4/CST2/HTN1/CD38/ATP1A3/ADRA1B/ADRB1/NOS1/CALML3/ADCY1/ADRA1A	18	1.41421
KEGG	hsa00620	Pyruvate metabolism	11/883	47/8164	0.0100386	0.0982566	0.0874175	PKM/PDHA2/ADH1B/ADH1A/ACOT12/ADH1C/ALDH2/PCK1/ADH4/PCK2/LDHD	11	-2.11058
