# Supplementary material for: NAP1L1 regulates BIRC2 ubiquitination modification via E3 ubiquitin ligase UBR4 and hence determines hepatocellular carcinoma progression
Source: Cell Death Discov. 2024 Mar 27;10:154. doi: 10.1038/s41420-024-01927-2 (PMC10973488; doi:10.1038/s41420-024-01927-2)
Supplement: Supplementary file 3 — Additional file 2 [file 41420_2024_1927_MOESM3_ESM.xlsx]

## Sheet: Sheet 1
BIRC2 single gene enrichment analysis
ONTOLOGY	ID	Description	GeneRatio	BgRatio	pvalue	p.adjust	qvalue	geneID	Count	zscore
BP	GO:0010273	detoxification of copper ion	11/776	15/18800	6.4889e-13	1.35294e-09	1.29812e-09	MT1B/MT1HL1/MT1A/MT1H/MT1F/MT1M/MT1DP/MT1E/MT2A/MT1G/MT1X	11	-2.7136
BP	GO:1990169	stress response to copper ion	11/776	15/18800	6.4889e-13	1.35294e-09	1.29812e-09	MT1B/MT1HL1/MT1A/MT1H/MT1F/MT1M/MT1DP/MT1E/MT2A/MT1G/MT1X	11	-2.7136
BP	GO:0061687	detoxification of inorganic compound	11/776	18/18800	1.34987e-11	1.87632e-08	1.8003e-08	MT1B/MT1HL1/MT1A/MT1H/MT1F/MT1M/MT1DP/MT1E/MT2A/MT1G/MT1X	11	-2.7136
BP	GO:0097501	stress response to metal ion	11/776	19/18800	3.08648e-11	3.21766e-08	3.0873e-08	MT1B/MT1HL1/MT1A/MT1H/MT1F/MT1M/MT1DP/MT1E/MT2A/MT1G/MT1X	11	-2.7136
BP	GO:0071294	cellular response to zinc ion	11/776	24/18800	8.43164e-10	7.03199e-07	6.74709e-07	MT1B/MT1HL1/MT1A/MT1H/MT1F/MT1M/MT1DP/MT1E/MT2A/MT1G/MT1X	11	-2.7136
BP	GO:0006882	cellular zinc ion homeostasis	13/776	39/18800	2.74511e-09	1.90785e-06	1.83055e-06	MT1B/SLC30A3/MT1HL1/MT1A/MT1H/MT1F/MT1M/MT1DP/S100A9/MT1E/MT2A/MT1G/MT1X	13	-2.49615
BP	GO:0071280	cellular response to copper ion	11/776	27/18800	3.93058e-09	2.3415e-06	2.24664e-06	MT1B/MT1HL1/MT1A/MT1H/MT1F/MT1M/MT1DP/MT1E/MT2A/MT1G/MT1X	11	-2.7136
BP	GO:0046688	response to copper ion	13/776	41/18800	5.51619e-09	2.55584e-06	2.45229e-06	MT1B/LCAT/MT1HL1/MT1A/ATP5F1D/MT1H/MT1F/MT1M/MT1DP/MT1E/MT2A/MT1G/MT1X	13	-3.05085
BP	GO:0055069	zinc ion homeostasis	13/776	41/18800	5.51619e-09	2.55584e-06	2.45229e-06	MT1B/SLC30A3/MT1HL1/MT1A/MT1H/MT1F/MT1M/MT1DP/S100A9/MT1E/MT2A/MT1G/MT1X	13	-2.49615
BP	GO:0098754	detoxification	24/776	150/18800	1.18525e-08	4.94251e-06	4.74226e-06	DUOX2/MT1B/AKR7A3/MT1HL1/FABP1/MT1A/GPX3/MT1H/MT1F/HBD/MT1M/MT1DP/S100A9/HBM/GPX2/HBA2/HBQ1/HP/MT1E/MT2A/HBA1/MT1G/APOA4/MT1X	24	-4.08248
BP	GO:0071276	cellular response to cadmium ion	12/776	37/18800	1.60765e-08	6.09444e-06	5.84752e-06	CER1/MT1B/MT1HL1/MT1A/MT1H/MT1F/MT1M/MT1DP/MT1E/MT2A/MT1G/MT1X	12	-2.3094
BP	GO:0010043	response to zinc ion	14/776	53/18800	1.99395e-08	6.92898e-06	6.64825e-06	MT1B/SLC30A3/ABCC8/MT1HL1/MT1A/MT1H/MT1F/MT1M/MT1DP/MT1E/MT2A/MT1G/HAMP/MT1X	14	-2.67261
BP	GO:0098742	cell-cell adhesion via plasma-membrane adhesion molecules	31/776	279/18800	5.70413e-07	0.000182971	0.000175558	SLITRK1/CLDN10/CEACAM6/CDH17/PCDHA2/CEACAM5/PCDHA11/PCDHA3/PCDHA8/ROBO2/FAT3/PCDHAC2/TGFB2/LRFN5/NLGN1/PCDHGA11/PCDHA12/CDH10/CLDN6/PCDHA5/PCDHB6/PCDHGA12/IGFN1/PCDHB8/PCDHGA3/TENM3/MMP24/PCDHGB1/CRB2/CDH15/ADIPOQ	31	4.84934
BP	GO:0046686	response to cadmium ion	13/776	59/18800	6.37084e-07	0.00018976	0.000182072	CER1/MT1B/KIT/MT1HL1/MT1A/MT1H/MT1F/MT1M/MT1DP/MT1E/MT2A/MT1G/MT1X	13	-1.94145
BP	GO:0061844	antimicrobial humoral immune response mediated by antimicrobial peptide	15/776	79/18800	6.89489e-07	0.000191678	0.000183912	BPIFA1/CXCL5/PGLYRP4/KLK7/DEFA6/SEMG1/H2BC7/DEFA4/ROMO1/PF4/S100A9/ANG/REG1A/REG1B/KLK3	15	0.258199
BP	GO:0006119	oxidative phosphorylation	20/776	139/18800	1.11715e-06	0.000291157	0.00027936	COX4I1/ATP5F1EP2/NDUFA9/COX4I2/SDHA/NDUFB7/ATP5MF/COX6A1/NDUFB1/COX6A2/UQCRB/ATP5F1D/ATP5PO/NDUFA3/NDUFB9/UQCR10/CHCHD10/NDUFB8/UQCRQ/ATP5ME	20	-4.47214
BP	GO:0007156	homophilic cell adhesion via plasma membrane adhesion molecules	22/776	168/18800	1.68186e-06	0.00041255	0.000395835	CEACAM6/CDH17/PCDHA2/CEACAM5/PCDHA11/PCDHA3/PCDHA8/ROBO2/FAT3/PCDHAC2/PCDHGA11/PCDHA12/CDH10/PCDHA5/PCDHB6/PCDHGA12/IGFN1/PCDHB8/PCDHGA3/TENM3/PCDHGB1/CDH15	22	4.26401
BP	GO:0042744	hydrogen peroxide catabolic process	9/776	30/18800	2.17459e-06	0.000503779	0.000483369	DUOX2/GPX3/HBD/HBM/HBA2/HBQ1/HP/HBA1/APOA4	9	-2.33333
BP	GO:0046916	cellular transition metal ion homeostasis	17/776	115/18800	4.84676e-06	0.00106374	0.00102064	FTHL17/MT1B/SLC30A3/MT1HL1/MT1A/MT1H/MT1F/MT1M/BOLA2B/MT1DP/S100A9/MT1E/MT2A/MT1G/HAMP/LCN2/MT1X	17	-2.66789
BP	GO:0019646	aerobic electron transport chain	14/776	84/18800	8.03642e-06	0.00167559	0.00160771	COX4I1/NDUFA9/COX4I2/SDHA/NDUFB7/COX6A1/NDUFB1/COX6A2/UQCRB/NDUFA3/NDUFB9/UQCR10/NDUFB8/UQCRQ	14	-3.74166
BP	GO:0009636	response to toxic substance	26/776	247/18800	1.22117e-05	0.0024249	0.00232665	DUOX2/MT1B/SLC18A2/SLC6A14/AKR7A3/MT1HL1/FABP1/MT1A/GPX3/MT1H/MT1F/HBD/MT1M/MT1DP/S100A9/HBM/GPX2/HBA2/HBQ1/HP/MT1E/MT2A/HBA1/MT1G/APOA4/MT1X	26	-3.53009
BP	GO:0006953	acute-phase response	10/776	48/18800	2.1313e-05	0.00403978	0.00387611	CNR1/INS/ORM1/ORM2/HP/ITIH4/CRP/HAMP/SAA1/SAA2	10	-2.52982
BP	GO:0042773	ATP synthesis coupled electron transport	14/776	92/18800	2.35154e-05	0.0040858	0.00392026	COX4I1/NDUFA9/COX4I2/SDHA/NDUFB7/COX6A1/NDUFB1/COX6A2/UQCRB/NDUFA3/NDUFB9/UQCR10/NDUFB8/UQCRQ	14	-3.74166
BP	GO:0042775	mitochondrial ATP synthesis coupled electron transport	14/776	92/18800	2.35154e-05	0.0040858	0.00392026	COX4I1/NDUFA9/COX4I2/SDHA/NDUFB7/COX6A1/NDUFB1/COX6A2/UQCRB/NDUFA3/NDUFB9/UQCR10/NDUFB8/UQCRQ	14	-3.74166
BP	GO:0023061	signal release	38/776	451/18800	2.65906e-05	0.00443531	0.00425561	HTR2C/FGF20/CADPS/CFTR/WNT7A/EPHA5/SNAP25/EDN3/FOXD1/NLGN1/ZBED6/ISL1/CASR/DOC2A/UNC13C/FAM3D/ADORA2B/RAB11FIP1/GPR27/SYT13/PDX1/NRXN1/PCLO/ERC2/CNR1/ILDR1/CHGA/ABCC8/INS/FKBP1B/GAL/CHRNA4/SPINK1/HCRT/SNCG/LEP/ADIPOQ/GHRH	38	2.59554
BP	GO:0009060	aerobic respiration	21/776	187/18800	3.16674e-05	0.00507896	0.00487319	COX4I1/ATP5F1EP2/NDUFA9/COX4I2/SDHA/NDUFB7/ATP5MF/COX6A1/NDUFB1/COX6A2/UQCRB/ATP5F1D/ATP5PO/NDUFA3/NDUFB9/UQCR10/CHCHD10/NDUFB8/UQCRQ/BLOC1S1/ATP5ME	21	-4.58258
BP	GO:0071805	potassium ion transmembrane transport	23/776	219/18800	3.96388e-05	0.00612199	0.00587396	ATP12A/HCN4/LRRC38/KCNJ16/DPP10/KCNA6/SNAP25/EDN3/SLC9A4/HCN1/ANK3/KCNJ13/RGS4/KCNH5/KCNK10/LRRC55/ATP1A4/ATP1A1/KCNH7/WNK2/ABCC8/SLC12A5/GAL	23	3.54475
BP	GO:0071248	cellular response to metal ion	21/776	191/18800	4.33914e-05	0.00646222	0.0062004	CER1/NPTX1/NLGN1/MT1B/TFAP2A/ANK3/SYT13/MT1HL1/MT1A/DPEP1/MT1H/MT1F/ACER1/MT1M/MT1DP/CYP11B2/MT1E/MT2A/MT1G/CHP2/MT1X	21	-1.52753
BP	GO:0055076	transition metal ion homeostasis	17/776	139/18800	6.04369e-05	0.00842383	0.00808254	FTHL17/MT1B/SLC30A3/MT1HL1/MT1A/MT1H/MT1F/MT1M/BOLA2B/MT1DP/S100A9/MT1E/MT2A/MT1G/HAMP/LCN2/MT1X	17	-2.66789
BP	GO:0010038	response to metal ion	31/776	351/18800	6.06031e-05	0.00842383	0.00808254	CER1/NPTX1/NLGN1/MT1B/TFAP2A/ANK3/CASR/ITPR3/SYT13/KIT/PDX1/SLC30A3/LCAT/ABCC8/MT1HL1/MT1A/ATP5F1D/DPEP1/MT1H/MT1F/ACER1/MT1M/MT1DP/CYP11B2/MT1E/MT2A/MT1G/HAMP/CHP2/MT1X/PCSK1	31	-1.25724
BP	GO:0022904	respiratory electron transport chain	15/776	113/18800	6.29731e-05	0.00847089	0.00812769	COX4I1/NDUFA9/COX4I2/SDHA/NDUFB7/COX6A1/NDUFB1/COX6A2/UQCRB/NDUFA3/NDUFB9/UQCR10/NDUFB8/UQCRQ/ETFB	15	-3.87298
BP	GO:0006813	potassium ion transport	24/776	243/18800	7.29324e-05	0.00950401	0.00911895	ATP12A/HCN4/LRRC38/KCNJ16/DPP10/KCNA6/SNAP25/EDN3/SLC9A4/HCN1/ANK3/KCNJ13/RGS4/KCNH5/KCNK10/LRRC55/ATP1A4/ATP1A1/KCNH7/WNK2/ABCC8/SLC12A5/GAL/HCRT	24	3.26599
BP	GO:0046883	regulation of hormone secretion	23/776	231/18800	9.05186e-05	0.0114383	0.0109748	HTR2C/CFTR/EPHA5/SNAP25/EDN3/ZBED6/ISL1/CASR/FAM3D/RAB11FIP1/GPR27/PDX1/CNR1/ILDR1/CHGA/ABCC8/INS/FKBP1B/GAL/SPINK1/LEP/ADIPOQ/GHRH	23	1.4596
BP	GO:1904478	regulation of intestinal absorption	5/776	13/18800	0.000115424	0.0141564	0.0135829	APOA2/LEP/PRAP1/HAMP/APOA4	5	-2.23607
BP	GO:0030072	peptide hormone secretion	22/776	220/18800	0.000119883	0.0142832	0.0137045	HTR2C/CFTR/EPHA5/SNAP25/EDN3/ZBED6/ISL1/CASR/FAM3D/GPR27/PDX1/PCLO/CNR1/ILDR1/CHGA/ABCC8/INS/FKBP1B/GAL/SPINK1/LEP/GHRH	22	1.70561
BP	GO:0071241	cellular response to inorganic substance	22/776	221/18800	0.000128082	0.0148362	0.0142351	CER1/NPTX1/NLGN1/MT1B/TFAP2A/ANK3/SYT13/CCNA2/MT1HL1/MT1A/DPEP1/MT1H/MT1F/ACER1/MT1M/MT1DP/CYP11B2/MT1E/MT2A/MT1G/CHP2/MT1X	22	-1.2792
BP	GO:0090276	regulation of peptide hormone secretion	19/776	177/18800	0.000136041	0.0153322	0.014711	HTR2C/CFTR/EPHA5/SNAP25/ZBED6/ISL1/CASR/FAM3D/GPR27/PDX1/CNR1/ILDR1/CHGA/ABCC8/INS/FKBP1B/SPINK1/LEP/GHRH	19	1.60591
BP	GO:0050808	synapse organization	34/776	419/18800	0.000144488	0.0158557	0.0152133	SLITRK1/WNT7B/WNT7A/MUSK/ACTBL2/ROBO2/CHRNA7/SEMA3E/LINGO2/SEZ6/LRRN1/NPTX1/LRFN5/CTNND2/ZNF804A/NLGN1/ANK3/UNC13C/PCDHB6/PPFIA4/IGFN1/ZDHHC15/IGF1R/LRP4/NRXN1/DRP2/DLG5/PCLO/ERC2/FZD9/INS/CHCHD10/SNCG/WNT3A	34	4.11597
BP	GO:0019730	antimicrobial humoral response	15/776	122/18800	0.000151988	0.0161094	0.0154567	BPIFA1/CXCL5/PGLYRP4/KLK7/DEFA6/SEMG1/H2BC7/DEFA4/ROMO1/PF4/S100A9/ANG/REG1A/REG1B/KLK3	15	0.258199
BP	GO:1900118	negative regulation of execution phase of apoptosis	6/776	21/18800	0.000154526	0.0161094	0.0154567	MTRNR2L6/MTRNR2L2/MTRNR2L10/MTRNR2L1/MTRNR2L11/MTRNR2L9	6	-2.44949
BP	GO:0002790	peptide secretion	22/776	225/18800	0.000166069	0.016536	0.0158661	HTR2C/CFTR/EPHA5/SNAP25/EDN3/ZBED6/ISL1/CASR/FAM3D/GPR27/PDX1/PCLO/CNR1/ILDR1/CHGA/ABCC8/INS/FKBP1B/GAL/SPINK1/LEP/GHRH	22	1.70561
BP	GO:0002791	regulation of peptide secretion	19/776	180/18800	0.000169716	0.016536	0.0158661	HTR2C/CFTR/EPHA5/SNAP25/ZBED6/ISL1/CASR/FAM3D/GPR27/PDX1/CNR1/ILDR1/CHGA/ABCC8/INS/FKBP1B/SPINK1/LEP/GHRH	19	1.60591
BP	GO:0007586	digestion	16/776	137/18800	0.000170515	0.016536	0.0158661	SLC5A1/MUC2/CRACD/SLC9A4/CHIA/VSIG1/FABP1/TFF3/APOA2/SPINK1/SST/LRCOL1/LEP/PRAP1/HAMP/APOA4	16	-1
BP	GO:0048665	neuron fate specification	7/776	30/18800	0.000175989	0.016679	0.0160032	OLIG3/ESRP1/HOXC10/ISL1/MYT1L/EYA1/LHX3	7	1.88982
BP	GO:0009914	hormone transport	26/776	290/18800	0.000183051	0.0169627	0.0162755	HTR2C/CFTR/EPHA5/SNAP25/EDN3/FOXD1/ZBED6/ISL1/CASR/FAM3D/RAB11FIP1/GPR27/PDX1/PCLO/CNR1/ILDR1/CHGA/ABCC8/INS/FKBP1B/TTR/GAL/SPINK1/LEP/ADIPOQ/GHRH	26	1.56893
BP	GO:0090087	regulation of peptide transport	19/776	183/18800	0.000210499	0.0190822	0.0183091	HTR2C/CFTR/EPHA5/SNAP25/ZBED6/ISL1/CASR/FAM3D/GPR27/PDX1/CNR1/ILDR1/CHGA/ABCC8/INS/FKBP1B/SPINK1/LEP/GHRH	19	1.60591
BP	GO:0045333	cellular respiration	22/776	231/18800	0.000241733	0.0214473	0.0205784	COX4I1/ATP5F1EP2/NDUFA9/COX4I2/SDHA/NDUFB7/ATP5MF/COX6A1/NDUFB1/COX6A2/UQCRB/ATP5F1D/ATP5PO/NDUFA3/NDUFB9/UQCR10/CHCHD10/NDUFB8/UQCRQ/BLOC1S1/ETFB/ATP5ME	22	-4.69042
BP	GO:0015671	oxygen transport	5/776	15/18800	0.000251375	0.0218382	0.0209534	HBD/HBM/HBA2/HBQ1/HBA1	5	-2.23607
BP	GO:0046879	hormone secretion	25/776	281/18800	0.000271872	0.0229761	0.0220453	HTR2C/CFTR/EPHA5/SNAP25/EDN3/FOXD1/ZBED6/ISL1/CASR/FAM3D/RAB11FIP1/GPR27/PDX1/PCLO/CNR1/ILDR1/CHGA/ABCC8/INS/FKBP1B/GAL/SPINK1/LEP/ADIPOQ/GHRH	25	1.8
BP	GO:0015833	peptide transport	23/776	249/18800	0.000275493	0.0229761	0.0220453	HTR2C/CDH17/CFTR/EPHA5/SNAP25/EDN3/ZBED6/ISL1/CASR/FAM3D/GPR27/PDX1/PCLO/CNR1/ILDR1/CHGA/ABCC8/INS/FKBP1B/GAL/SPINK1/LEP/GHRH	23	1.87663
BP	GO:0022600	digestive system process	13/776	104/18800	0.000349281	0.0285589	0.0274018	SLC5A1/MUC2/CRACD/SLC9A4/VSIG1/FABP1/TFF3/APOA2/SPINK1/LEP/PRAP1/HAMP/APOA4	13	-0.83205
BP	GO:0042743	hydrogen peroxide metabolic process	9/776	55/18800	0.000383684	0.0307685	0.0295219	DUOX2/GPX3/HBD/HBM/HBA2/HBQ1/HP/HBA1/APOA4	9	-2.33333
BP	GO:0046034	ATP metabolic process	24/776	273/18800	0.000425381	0.0334686	0.0321127	PFKP/COX4I1/ATP5F1EP2/NDUFA9/COX4I2/MYH6/SDHA/INS/NDUFB7/ATP5MF/COX6A1/NDUFB1/COX6A2/UQCRB/ATP5F1D/ATP5PO/NDUFA3/NDUFB9/UQCR10/CHCHD10/NDUFB8/UQCRQ/ATP5ME/MYH4	24	-4.49073
BP	GO:0062009	secondary palate development	6/776	26/18800	0.000549591	0.0423853	0.0406681	WNT7A/ITGB8/TGFB2/ITGB6/WNT8A/WNT3A	6	0.816497
BP	GO:0022900	electron transport chain	17/776	167/18800	0.000559039	0.0423853	0.0406681	AKR7A3/COX4I1/NDUFA9/COX4I2/SDHA/NDUFB7/COX6A1/NDUFB1/COX6A2/UQCRB/NDUFA3/NDUFB9/UQCR10/NDUFB8/UQCRQ/GPX2/ETFB	17	-4.12311
BP	GO:0045055	regulated exocytosis	21/776	234/18800	0.000728007	0.0541595	0.0519653	CADPS/WNT7A/ANXA3/SNAP25/MRGPRX2/NLGN1/DOC2A/UNC13C/ADORA2B/RAB11FIP1/SYT13/SCIN/KIT/PCLO/ERC2/CNR1/CHGA/RAB26/PTGDS/S100A13/CACNA1I	21	2.83683
BP	GO:0048103	somatic stem cell division	4/776	11/18800	0.000753298	0.0541595	0.0519653	WNT7A/TGFB2/KIT/WNT3A	4	1
BP	GO:1904729	regulation of intestinal lipid absorption	4/776	11/18800	0.000753298	0.0541595	0.0519653	APOA2/LEP/PRAP1/APOA4	4	-2
BP	GO:0002526	acute inflammatory response	13/776	113/18800	0.000780968	0.0551972	0.0529609	CNR1/INS/HPR/APOA2/ORM1/ORM2/HP/ITIH4/CRP/NPY/HAMP/SAA1/SAA2	13	-3.05085
BP	GO:0042391	regulation of membrane potential	32/776	425/18800	0.00081914	0.0569302	0.0546237	HCN4/CFTR/WNT7A/CHRNA7/SEZ6/NLGN1/HCN1/GABRG1/RGS7BP/ANK3/RGS4/GRM1/KCNH5/KCNK10/GABRA3/ATP1A4/ATP1A1/SCN1A/KCNH7/NRXN1/CNR1/GABRQ/FZD9/P2RX6/POPDC3/FKBP1B/MYOC/HTR3E/CHRNA4/CACNA1I/CHCHD10/HCRT	32	2.12132
BP	GO:0098869	cellular oxidant detoxification	12/776	100/18800	0.000844053	0.0570562	0.0547445	DUOX2/FABP1/GPX3/HBD/S100A9/HBM/GPX2/HBA2/HBQ1/HP/HBA1/APOA4	12	-2.88675
BP	GO:0042776	proton motive force-driven mitochondrial ATP synthesis	5/776	19/18800	0.000848317	0.0570562	0.0547445	ATP5F1EP2/ATP5MF/ATP5F1D/ATP5PO/ATP5ME	5	-2.23607
BP	GO:0015980	energy derivation by oxidation of organic compounds	26/776	321/18800	0.000864175	0.0572001	0.0548827	IGF2/COX4I1/ATP5F1EP2/NDUFA9/COX4I2/SDHA/INS/NDUFB7/ATP5MF/COX6A1/NDUFB1/COX6A2/UQCRB/ATP5F1D/ATP5PO/NDUFA3/NDUFB9/UQCR10/CHCHD10/NDUFB8/UQCRQ/BLOC1S1/LEP/ETFB/ATP5ME/PPP1R3A	26	-4.70679
BP	GO:1990573	potassium ion import across plasma membrane	8/776	50/18800	0.000937622	0.0610919	0.0586168	ATP12A/HCN4/KCNJ16/KCNJ13/ATP1A4/ATP1A1/WNK2/SLC12A5	8	2.12132
BP	GO:0021536	diencephalon development	10/776	75/18800	0.00099118	0.063588	0.0610117	PITX2/ISL1/NHLH2/NR0B1/SIX3/NKX2-1/LHX3/UQCRQ/GHRH/PCSK1	10	0.632456
BP	GO:1900117	regulation of execution phase of apoptosis	6/776	29/18800	0.00102041	0.0644716	0.0618596	MTRNR2L6/MTRNR2L2/MTRNR2L10/MTRNR2L1/MTRNR2L11/MTRNR2L9	6	-2.44949
BP	GO:0051963	regulation of synapse assembly	12/776	103/18800	0.00109828	0.0683556	0.0655862	SLITRK1/WNT7A/MUSK/ROBO2/LINGO2/LRRN1/NPTX1/LRFN5/NLGN1/NRXN1/DLG5/WNT3A	12	2.88675
BP	GO:1902600	proton transmembrane transport	14/776	133/18800	0.00120647	0.0739849	0.0709874	ATP12A/OTOP3/SLC9A4/ATP6V0A4/ATP1A4/ATP1A1/COX4I1/COX4I2/ATP5MF/COX6A1/COX6A2/ATP5PO/COX6B1/UQCR10	14	-0.534522
BP	GO:0021522	spinal cord motor neuron differentiation	6/776	30/18800	0.00123152	0.0744267	0.0714113	OLIG3/HOXC10/ISL1/TBX20/LHX3/LBX1	6	0.816497
BP	GO:0060021	roof of mouth development	11/776	91/18800	0.00129038	0.0758886	0.072814	FRAS1/DLX5/WNT7A/ITGB8/TGFB2/VAX1/TFAP2A/DLX6/ITGB6/WNT8A/WNT3A	11	2.11058
BP	GO:0021983	pituitary gland development	7/776	41/18800	0.00131031	0.0758886	0.072814	PITX2/ISL1/NR0B1/SIX3/LHX3/GHRH/PCSK1	7	0.377964
BP	GO:0050892	intestinal absorption	7/776	41/18800	0.00131031	0.0758886	0.072814	SLC5A1/FABP1/APOA2/LEP/PRAP1/HAMP/APOA4	7	-1.88982
BP	GO:0015669	gas transport	5/776	21/18800	0.00138624	0.0791865	0.0759782	HBD/HBM/HBA2/HBQ1/HBA1	5	-2.23607
BP	GO:0010817	regulation of hormone levels	35/776	496/18800	0.00148897	0.0839056	0.0805062	HTR2C/UGT1A8/CFTR/EPHA5/DUOX2/SNAP25/EDN3/FOXD1/ZBED6/ISL1/CASR/FAM3D/RAB11FIP1/GPR27/ATP1A1/IGF1R/PDX1/PCLO/CNR1/KLK6/ILDR1/CHGA/ABCC8/SULT1A1/INS/AWAT2/FKBP1B/TTR/GAL/SPINK1/CYP11B2/LEP/ADIPOQ/GHRH/PCSK1	35	1.52128
BP	GO:0006814	sodium ion transport	21/776	249/18800	0.00159639	0.0887592	0.0851632	SLC5A1/BPIFA1/ATP12A/SLC13A1/SLC34A2/HCN4/SLC28A3/SLC9A4/NKAIN2/CNTN1/SLC6A14/HCN1/ANK3/SLC13A2/ATP1A4/ATP1A1/SCN1A/WNK2/NDUFA9/CACNA1I/SLC38A8	21	3.27327
BP	GO:0007389	pattern specification process	33/776	463/18800	0.00170706	0.0924909	0.0887437	TDRD5/WNT7B/NRG3/HOXB9/WNT7A/PITX2/SIM2/CER1/ROBO2/SEMA3C/FOXD1/HOXC10/SP8/ISL1/BICC1/CDX2/DZIP1L/PIFO/MNS1/NKX3-2/EYA1/SIX3/LRP4/TBX20/VANGL2/CRB2/HOXA7/TCF15/LHX3/WNT8A/LBX1/WNT3A/BARX1	33	3.65563
BP	GO:0021953	central nervous system neuron differentiation	16/776	169/18800	0.0017321	0.0924909	0.0887437	OLIG3/DCC/WNT7A/LHX8/HOXC10/ISL1/NHLH2/TBX20/LHX3/C12orf57/KNDC1/LBX1/UQCRQ/LEP/NPY/WNT3A	16	0
BP	GO:0061138	morphogenesis of a branching epithelium	17/776	185/18800	0.00174519	0.0924909	0.0887437	GRHL2/ADAMTS16/SEMA3E/LAMA1/SEMA3C/PKHD1/FOXD1/SPINT2/DDR1/CASR/NPNT/HOXB13/SPINT1/EYA1/DLG5/NKX2-1/TBX20	17	4.12311
BP	GO:0055075	potassium ion homeostasis	6/776	32/18800	0.00175223	0.0924909	0.0887437	ATP12A/SLC9A4/ATP1A4/ATP1A1/SLC12A5/CYP11B2	6	0.816497
BP	GO:0043583	ear development	19/776	219/18800	0.00189044	0.098539	0.0945467	MYO3A/FGF20/DLX5/ESRP1/EYA4/TGFB2/TFAP2A/DDR1/HMX3/COL11A1/NKX3-2/DLX6/CCNA2/EYA1/MCM2/ROR1/TCF15/LHX3/WNT3A	19	2.9824
BP	GO:0042886	amide transport	23/776	287/18800	0.00192057	0.0988737	0.0948678	HTR2C/CDH17/CFTR/EPHA5/SNAP25/EDN3/ZBED6/ISL1/CASR/FAM3D/GPR27/PDX1/PCLO/CNR1/ILDR1/CHGA/ABCC8/INS/FKBP1B/GAL/SPINK1/LEP/GHRH	23	1.87663
CC	GO:0098800	inner mitochondrial membrane protein complex	24/824	155/19594	3.28454e-08	1.57658e-05	1.3968e-05	COX4I1/ATP5F1EP2/NDUFA9/ROMO1/COX4I2/SDHA/NDUFB7/ATP5MF/COX6A1/NDUFB1/COX6A2/UQCRB/ATP5F1D/ATP5PO/NDUFA3/COX6B1/NDUFB9/NDUFA11/UQCR10/CHCHD10/NDUFB8/UQCRQ/COX6C/ATP5ME	24	-4.89898
CC	GO:0098803	respiratory chain complex	17/824	91/19594	2.10861e-07	5.06067e-05	4.48357e-05	COX4I1/NDUFA9/COX4I2/SDHA/NDUFB7/COX6A1/NDUFB1/COX6A2/UQCRB/NDUFA3/COX6B1/NDUFB9/NDUFA11/UQCR10/NDUFB8/UQCRQ/COX6C	17	-4.12311
CC	GO:0005746	mitochondrial respirasome	17/824	94/19594	3.43307e-07	5.49291e-05	4.86653e-05	COX4I1/NDUFA9/COX4I2/SDHA/NDUFB7/COX6A1/NDUFB1/COX6A2/UQCRB/NDUFA3/COX6B1/NDUFB9/NDUFA11/UQCR10/NDUFB8/UQCRQ/COX6C	17	-4.12311
CC	GO:0070469	respirasome	17/824	101/19594	9.89535e-07	0.000118744	0.000105203	COX4I1/NDUFA9/COX4I2/SDHA/NDUFB7/COX6A1/NDUFB1/COX6A2/UQCRB/NDUFA3/COX6B1/NDUFB9/NDUFA11/UQCR10/NDUFB8/UQCRQ/COX6C	17	-4.12311
CC	GO:0031838	haptoglobin-hemoglobin complex	6/824	11/19594	2.09335e-06	0.000200962	0.000178045	HBD/HBM/HBA2/HBQ1/HP/HBA1	6	-2.44949
CC	GO:0005833	hemoglobin complex	6/824	12/19594	4.0374e-06	0.000322992	0.000286159	HBD/AHSP/HBM/HBA2/HBQ1/HBA1	6	-2.44949
CC	GO:1902495	transmembrane transporter complex	34/824	377/19594	2.59753e-05	0.00178116	0.00157805	ATP12A/HCN4/CFTR/LRRC38/OLFM3/KCNJ16/TTYH1/CHRNA7/DPP10/KCNA6/HCN1/GABRG1/GABRA3/LRRC55/ATP1A4/ATP1A1/SCN1A/GABRQ/NDUFA9/ABCC8/CLIC3/NDUFB7/NDUFB1/UQCRB/FKBP1B/NDUFA3/NDUFB9/NDUFA11/UQCR10/HTR3E/CHRNA4/CACNA1I/NDUFB8/UQCRQ	34	0.342997
CC	GO:1990351	transporter complex	35/824	399/19594	3.54e-05	0.002124	0.00188179	ATP12A/HCN4/CFTR/LRRC38/OLFM3/KCNJ16/TTYH1/CHRNA7/DPP10/KCNA6/ATP10B/HCN1/GABRG1/GABRA3/LRRC55/ATP1A4/ATP1A1/SCN1A/GABRQ/NDUFA9/ABCC8/CLIC3/NDUFB7/NDUFB1/UQCRB/FKBP1B/NDUFA3/NDUFB9/NDUFA11/UQCR10/HTR3E/CHRNA4/CACNA1I/NDUFB8/UQCRQ	35	0.507093
CC	GO:0070069	cytochrome complex	9/824	42/19594	5.02903e-05	0.00268215	0.00237629	COX4I1/COX4I2/COX6A1/COX6A2/UQCRB/COX6B1/UQCR10/UQCRQ/COX6C	9	-3
CC	GO:0034364	high-density lipoprotein particle	7/824	27/19594	9.62272e-05	0.00461891	0.00409219	LCAT/HPR/APOA2/APOC1/APOA4/SAA1/SAA2	7	-2.64575
CC	GO:0098798	mitochondrial protein-containing complex	26/824	281/19594	0.000149072	0.00564493	0.00500121	COX4I1/ATP5F1EP2/NDUFA9/ROMO1/COX4I2/SDHA/NDUFB7/ATP5MF/COX6A1/NDUFB1/COX6A2/UQCRB/ATP5F1D/ATP5PO/MRPL41/NDUFA3/COX6B1/MRPL12/NDUFB9/NDUFA11/UQCR10/CHCHD10/NDUFB8/UQCRQ/COX6C/ATP5ME	26	-5.09902
CC	GO:0062023	collagen-containing extracellular matrix	35/824	429/19594	0.000150802	0.00564493	0.00500121	MUC2/FRAS1/LAMC2/ITIH5/COL24A1/FLG/COL10A1/LAMA1/TGFB2/VWA2/FREM1/COL11A1/CDON/COL4A6/NPNT/MATN3/GDF10/SOST/MXRA5/TNXA/WNT8A/COL23A1/COL26A1/PF4/FGL1/ORM1/MYOC/ZP2/ORM2/TINAG/S100A9/ANG/ITIH4/ADIPOQ/APOA4	35	0.507093
CC	GO:0072562	blood microparticle	17/824	147/19594	0.000152883	0.00564493	0.00500121	IGKV1D-33/TMPRSS13/POTEF/IGLC3/HPR/APOA2/ORM1/CFHR3/HBD/ORM2/C8G/C9/HBA2/HP/ITIH4/HBA1/APOA4	17	-2.66789
CC	GO:0098793	presynapse	38/824	492/19594	0.00024409	0.00836882	0.00741448	SH3GL3/CADPS/SNAP91/WNT7A/GAD2/LAMP5/KCNA6/SNAP25/GRM3/ZNF804A/NLGN1/CNTN1/SLC18A2/CDH10/RGS7BP/CASR/DOC2A/UNC13C/PPFIA4/NRXN1/KCTD8/PCLO/ERC2/CNR1/SLC30A3/CALB2/ROR1/RAB26/ABCC8/RABAC1/SLC22A1/HCRT/SNCG/NPY/GHRH/WNT3A/PCSK1/CALCA	38	2.59554
CC	GO:0005751	mitochondrial respiratory chain complex IV	6/824	25/19594	0.000483918	0.0154854	0.0137195	COX4I1/COX4I2/COX6A1/COX6A2/COX6B1/COX6C	6	-2.44949
CC	GO:0045177	apical part of cell	33/824	424/19594	0.00053439	0.0156126	0.0138322	CEACAM7/SLC5A1/CEACAM6/ATP12A/GP2/SLC34A2/CEACAM5/CFTR/PROM1/DUOX2/PRKG2/SLC9A4/PKHD1/IGSF5/AJAP1/ATP6V0A4/SLC26A9/CASR/ITPR3/EPCAM/MTCL1/ATP1A1/PROM2/VANGL2/CRB2/CEACAM20/BST2/FABP1/SLC22A1/DPEP1/AQP8/HAMP/UMODL1	33	2.95932
CC	GO:0016324	apical plasma membrane	29/824	358/19594	0.000604547	0.0156126	0.0138322	CEACAM7/SLC5A1/CEACAM6/ATP12A/GP2/SLC34A2/CEACAM5/CFTR/PROM1/DUOX2/PRKG2/SLC9A4/PKHD1/IGSF5/AJAP1/ATP6V0A4/SLC26A9/CASR/EPCAM/MTCL1/ATP1A1/PROM2/VANGL2/CRB2/CEACAM20/BST2/SLC22A1/DPEP1/UMODL1	29	3.52821
CC	GO:0031528	microvillus membrane	6/824	26/19594	0.000606909	0.0156126	0.0138322	PROM1/CA9/PROM2/CEACAM20/S100P/DPEP1	6	0
CC	GO:0034358	plasma lipoprotein particle	7/824	36/19594	0.000650523	0.0156126	0.0138322	LCAT/HPR/APOA2/APOC1/APOA4/SAA1/SAA2	7	-2.64575
CC	GO:1990777	lipoprotein particle	7/824	36/19594	0.000650523	0.0156126	0.0138322	LCAT/HPR/APOA2/APOC1/APOA4/SAA1/SAA2	7	-2.64575
CC	GO:0031225	anchored component of membrane	17/824	169/19594	0.000789985	0.0180568	0.0159977	CEACAM7/CEACAM6/GP2/CEACAM5/GAD2/LY6K/PKHD1/LYPD6/CNTN1/GFRA3/RGS7BP/LYPD6B/RAB26/BST2/ALPL/DPEP1/ALPI	17	1.69775
CC	GO:0045277	respiratory chain complex IV	6/824	28/19594	0.000924402	0.0201688	0.0178688	COX4I1/COX4I2/COX6A1/COX6A2/COX6B1/COX6C	6	-2.44949
CC	GO:0032994	protein-lipid complex	7/824	39/19594	0.00107437	0.0224216	0.0198648	LCAT/HPR/APOA2/APOC1/APOA4/SAA1/SAA2	7	-2.64575
CC	GO:0005753	mitochondrial proton-transporting ATP synthase complex	5/824	21/19594	0.00150665	0.0301331	0.0266968	ATP5F1EP2/ATP5MF/ATP5F1D/ATP5PO/ATP5ME	5	-2.23607
CC	GO:1990204	oxidoreductase complex	13/824	120/19594	0.0016196	0.0310964	0.0275503	DUOX2/NDUFA9/SDHA/NDUFB7/NDUFB1/UQCRB/NDUFA3/NDUFB9/NDUFA11/UQCR10/NDUFB8/UQCRQ/ETFB	13	-3.05085
CC	GO:0045259	proton-transporting ATP synthase complex	5/824	22/19594	0.00188299	0.0347629	0.0307987	ATP5F1EP2/ATP5MF/ATP5F1D/ATP5PO/ATP5ME	5	-2.23607
CC	GO:0097060	synaptic membrane	28/824	373/19594	0.00231511	0.0411575	0.0364641	SLITRK1/SNAP91/DCC/MUSK/GAD2/CHRNA7/SNAP25/GRM3/LRFN5/NLGN1/CNTN1/CDH10/GABRG1/RGS7BP/ANK3/GRM1/UNC13C/GABRA3/GRID2IP/CHRM4/LRP4/NRXN1/KCTD8/ERC2/CNR1/GABRQ/P2RX6/CHRNA4	28	4.53557
CC	GO:0005581	collagen trimer	10/824	86/19594	0.00322956	0.0553639	0.0490504	COL24A1/COL10A1/C1QL4/COL11A1/COL4A6/COL23A1/C1QTNF8/COL26A1/ADIPOQ/SFTPA1	10	0
CC	GO:0005747	mitochondrial respiratory chain complex I	7/824	49/19594	0.00417351	0.0629114	0.0557373	NDUFA9/NDUFB7/NDUFB1/NDUFA3/NDUFB9/NDUFA11/NDUFB8	7	-2.64575
CC	GO:0030964	NADH dehydrogenase complex	7/824	49/19594	0.00417351	0.0629114	0.0557373	NDUFA9/NDUFB7/NDUFB1/NDUFA3/NDUFB9/NDUFA11/NDUFB8	7	-2.64575
CC	GO:0045271	respiratory chain complex I	7/824	49/19594	0.00417351	0.0629114	0.0557373	NDUFA9/NDUFB7/NDUFB1/NDUFA3/NDUFB9/NDUFA11/NDUFB8	7	-2.64575
CC	GO:0035580	specific granule lumen	8/824	62/19594	0.00428636	0.0629114	0.0557373	DEFA4/BPI/LRG1/ORM1/ORM2/CRISP3/HP/LCN2	8	-2.12132
CC	GO:0005796	Golgi lumen	11/824	104/19594	0.00432516	0.0629114	0.0557373	MUC2/WNT7B/MUC15/WNT7A/MUC5AC/DEFA6/DEFA4/INS/MUCL1/MUC5B/WNT3A	11	0.904534
CC	GO:0042599	lamellar body	4/824	17/19594	0.00476601	0.0672848	0.059612	KLK7/SFTPB/SFTPC/SFTPA1	4	-1
CC	GO:0090533	cation-transporting ATPase complex	4/824	18/19594	0.00592644	0.0812769	0.0720085	ATP12A/ATP1A4/ATP1A1/ABCC8	4	1
MF	GO:0005179	hormone activity	17/776	122/18410	1.42585e-05	0.00648131	0.00586866	IGF2/INSL6/EDN3/CHGB/PTHLH/INS/CCL25/TTR/GAL/HCRT/SST/LEP/NPY/ADIPOQ/GHRH/HAMP/CALCA	17	-1.69775
MF	GO:0005216	ion channel activity	38/776	442/18410	2.67963e-05	0.00648131	0.00586866	CLCA1/HCN4/OTOP3/CFTR/LRRC38/KCNJ16/TTYH1/CHRNA7/KCNA6/TMC4/SNAP25/HCN1/TRPA1/GABRG1/SLC26A9/KCNJ13/KCNH5/ITPR3/KCNK10/GABRA3/LRRC55/SCN1A/KCNH7/CNR1/GABRQ/ATP5F1EP2/ABCC8/P2RX6/CLIC3/SLC12A5/ATP5MF/ATP5F1D/ATP5PO/FKBP1B/HTR3E/CHRNA4/CACNA1I/ATP5ME	38	1.94666
MF	GO:0031720	haptoglobin binding	5/776	10/18410	2.77374e-05	0.00648131	0.00586866	HBD/HBM/HBA2/HBQ1/HBA1	5	-2.23607
MF	GO:0015453	oxidoreduction-driven active transmembrane transporter activity	12/776	72/18410	4.33155e-05	0.00759104	0.00687349	COX4I1/NDUFA9/COX4I2/NDUFB7/COX6A1/NDUFB1/COX6A2/NDUFA3/COX6B1/NDUFB9/UQCR10/NDUFB8	12	-3.4641
MF	GO:0009055	electron transfer activity	16/776	125/18410	7.26057e-05	0.0084234	0.00762716	AKR7A3/COX4I1/NDUFA9/COX4I2/SDHA/NDUFB7/COX6A1/NDUFB1/COX6A2/NDUFA3/COX6B1/NDUFB9/UQCR10/NDUFB8/GPX2/ETFB	16	-4
MF	GO:0015267	channel activity	39/776	489/18410	0.00010816	0.0084234	0.00762716	CLCA1/HCN4/OTOP3/CFTR/LRRC38/KCNJ16/TTYH1/CHRNA7/KCNA6/TMC4/SNAP25/HCN1/TRPA1/GABRG1/SLC26A9/KCNJ13/KCNH5/ITPR3/KCNK10/GABRA3/LRRC55/SCN1A/KCNH7/CNR1/GABRQ/ATP5F1EP2/ABCC8/P2RX6/CLIC3/SLC12A5/ATP5MF/ATP5F1D/ATP5PO/FKBP1B/HTR3E/CHRNA4/CACNA1I/AQP8/ATP5ME	39	1.76141
MF	GO:0048018	receptor ligand activity	39/776	489/18410	0.00010816	0.0084234	0.00762716	IGF2/FGF20/WNT7B/MACC1/NRG3/WNT7A/INSL6/CER1/SEMA3E/EDN3/SEMA3C/TGFB2/CXCL5/CHGB/FGF5/FAM3D/PTHLH/GDF10/TGFA/WNT8A/PF4/INS/CCL25/TTR/GAL/IL32/HCRT/SST/IL25/IL17D/LEP/NPY/ADIPOQ/GHRH/HAMP/WNT3A/REG1A/CALCA/AMBN	39	-0.160128
MF	GO:0022803	passive transmembrane transporter activity	39/776	490/18410	0.000112901	0.0084234	0.00762716	CLCA1/HCN4/OTOP3/CFTR/LRRC38/KCNJ16/TTYH1/CHRNA7/KCNA6/TMC4/SNAP25/HCN1/TRPA1/GABRG1/SLC26A9/KCNJ13/KCNH5/ITPR3/KCNK10/GABRA3/LRRC55/SCN1A/KCNH7/CNR1/GABRQ/ATP5F1EP2/ABCC8/P2RX6/CLIC3/SLC12A5/ATP5MF/ATP5F1D/ATP5PO/FKBP1B/HTR3E/CHRNA4/CACNA1I/AQP8/ATP5ME	39	1.76141
MF	GO:0022836	gated channel activity	30/776	340/18410	0.000116454	0.0084234	0.00762716	CLCA1/HCN4/CFTR/LRRC38/KCNJ16/TTYH1/CHRNA7/KCNA6/TMC4/SNAP25/HCN1/TRPA1/GABRG1/KCNJ13/KCNH5/ITPR3/KCNK10/GABRA3/LRRC55/SCN1A/KCNH7/CNR1/GABRQ/ABCC8/P2RX6/CLIC3/FKBP1B/HTR3E/CHRNA4/CACNA1I	30	2.92119
MF	GO:0015276	ligand-gated ion channel activity	17/776	145/18410	0.000132179	0.0084234	0.00762716	HCN4/CFTR/KCNJ16/CHRNA7/HCN1/TRPA1/GABRG1/KCNJ13/ITPR3/GABRA3/KCNH7/GABRQ/ABCC8/P2RX6/FKBP1B/HTR3E/CHRNA4	17	1.69775
MF	GO:0022834	ligand-gated channel activity	17/776	145/18410	0.000132179	0.0084234	0.00762716	HCN4/CFTR/KCNJ16/CHRNA7/HCN1/TRPA1/GABRG1/KCNJ13/ITPR3/GABRA3/KCNH7/GABRQ/ABCC8/P2RX6/FKBP1B/HTR3E/CHRNA4	17	1.69775
MF	GO:0030546	signaling receptor activator activity	39/776	496/18410	0.000145515	0.00846479	0.00766464	IGF2/FGF20/WNT7B/MACC1/NRG3/WNT7A/INSL6/CER1/SEMA3E/EDN3/SEMA3C/TGFB2/CXCL5/CHGB/FGF5/FAM3D/PTHLH/GDF10/TGFA/WNT8A/PF4/INS/CCL25/TTR/GAL/IL32/HCRT/SST/IL25/IL17D/LEP/NPY/ADIPOQ/GHRH/HAMP/WNT3A/REG1A/CALCA/AMBN	39	-0.160128
MF	GO:0015078	proton transmembrane transporter activity	15/776	120/18410	0.000158307	0.00846479	0.00766464	ATP12A/OTOP3/SLC9A4/ATP6V0A4/COX4I1/ATP5F1EP2/COX4I2/ATP5MF/COX6A1/COX6A2/ATP5F1D/ATP5PO/COX6B1/UQCR10/ATP5ME	15	-1.80739
MF	GO:0015399	primary active transmembrane transporter activity	18/776	162/18410	0.000169054	0.00846479	0.00766464	ATP12A/CFTR/ATP1A4/ATP1A1/ATP2C2/COX4I1/NDUFA9/ABCC8/COX4I2/NDUFB7/COX6A1/NDUFB1/COX6A2/NDUFA3/COX6B1/NDUFB9/UQCR10/NDUFB8	18	-1.88562
MF	GO:0005344	oxygen carrier activity	5/776	14/18410	0.000191344	0.00894215	0.00809688	HBD/HBM/HBA2/HBQ1/HBA1	5	-2.23607
MF	GO:0016209	antioxidant activity	12/776	85/18410	0.00022495	0.00985563	0.00892401	DUOX2/FABP1/GPX3/HBD/S100A9/HBM/GPX2/HBA2/HBQ1/HP/HBA1/APOA4	12	-2.88675
MF	GO:0015079	potassium ion transmembrane transporter activity	17/776	154/18410	0.000274501	0.0113191	0.0102492	ATP12A/HCN4/LRRC38/KCNJ16/KCNA6/SNAP25/SLC9A4/HCN1/KCNJ13/KCNH5/KCNK10/LRRC55/ATP1A4/ATP1A1/KCNH7/ABCC8/SLC12A5	17	3.15296
MF	GO:0046873	metal ion transmembrane transporter activity	34/776	428/18410	0.000315385	0.0122825	0.0111215	SLC5A1/ATP12A/SLC13A1/SLC34A2/HCN4/SLC28A3/LRRC38/KCNJ16/TTYH1/CHRNA7/KCNA6/SNAP25/SLC9A4/SLC18A2/HCN1/TRPA1/KCNJ13/KCNH5/ITPR3/KCNK10/SLC13A2/LRRC55/ATP1A4/ATP1A1/ATP2C2/SCN1A/KCNH7/CNR1/SLC30A3/ABCC8/SLC12A5/SLC22A1/FKBP1B/CACNA1I	34	4.11597
MF	GO:0005261	cation channel activity	29/776	345/18410	0.000340988	0.0124845	0.0113044	HCN4/OTOP3/LRRC38/KCNJ16/CHRNA7/KCNA6/SNAP25/HCN1/TRPA1/KCNJ13/KCNH5/ITPR3/KCNK10/LRRC55/SCN1A/KCNH7/CNR1/ATP5F1EP2/ABCC8/P2RX6/SLC12A5/ATP5MF/ATP5F1D/ATP5PO/FKBP1B/HTR3E/CHRNA4/CACNA1I/ATP5ME	29	0.928477
MF	GO:0005201	extracellular matrix structural constituent	18/776	172/18410	0.000356191	0.0124845	0.0113044	ZPLD1/FRAS1/GP2/LAMC2/COL24A1/COL10A1/LAMA1/MUC5AC/COL11A1/COL4A6/NPNT/MATN3/MXRA5/COL23A1/ZP2/ADIPOQ/UMODL1/AMBN	18	1.88562
MF	GO:0015252	proton channel activity	6/776	24/18410	0.000385655	0.0128735	0.0116566	OTOP3/ATP5F1EP2/ATP5MF/ATP5F1D/ATP5PO/ATP5ME	6	-1.63299
MF	GO:0046933	proton-transporting ATP synthase activity, rotational mechanism	5/776	17/18410	0.000532216	0.0169583	0.0153553	ATP5F1EP2/ATP5MF/ATP5F1D/ATP5PO/ATP5ME	5	-2.23607
MF	GO:0004129	cytochrome-c oxidase activity	5/776	19/18410	0.000932362	0.0284168	0.0257306	COX4I1/COX4I2/COX6A1/COX6A2/COX6B1	5	-2.23607
MF	GO:0022804	active transmembrane transporter activity	31/776	404/18410	0.00100833	0.0294516	0.0266677	SLC5A1/ATP12A/CDH17/SLC13A1/SLC34A2/SLC28A3/CFTR/SLC9A4/SLC18A2/SLC6A14/SLC26A9/SLC13A2/ATP1A4/ATP1A1/ATP2C2/COX4I1/NDUFA9/ABCC8/COX4I2/SLC16A14/SLC12A5/SLC22A1/NDUFB7/COX6A1/NDUFB1/COX6A2/NDUFA3/COX6B1/NDUFB9/UQCR10/NDUFB8	31	-0.179605
MF	GO:0099094	ligand-gated cation channel activity	13/776	115/18410	0.00111441	0.0311604	0.0282149	HCN4/KCNJ16/CHRNA7/HCN1/TRPA1/KCNJ13/ITPR3/KCNH7/ABCC8/P2RX6/FKBP1B/HTR3E/CHRNA4	13	0.83205
MF	GO:0022853	active ion transmembrane transporter activity	22/776	254/18410	0.00115573	0.0311604	0.0282149	SLC5A1/ATP12A/SLC13A1/SLC34A2/SLC28A3/CFTR/SLC9A4/SLC18A2/SLC26A9/SLC13A2/ATP1A4/ATP1A1/ATP2C2/COX4I1/ABCC8/COX4I2/SLC12A5/SLC22A1/COX6A1/COX6A2/COX6B1/UQCR10	22	0.852803
MF	GO:0016675	oxidoreductase activity, acting on a heme group of donors	5/776	20/18410	0.00120038	0.0311655	0.0282195	COX4I1/COX4I2/COX6A1/COX6A2/COX6B1	5	-2.23607
MF	GO:0005217	intracellular ligand-gated ion channel activity	6/776	30/18410	0.00137145	0.033764	0.0305724	HCN4/CFTR/HCN1/TRPA1/ITPR3/FKBP1B	6	1.63299
MF	GO:0004601	peroxidase activity	8/776	52/18410	0.0013968	0.033764	0.0305724	DUOX2/GPX3/HBD/HBM/GPX2/HBA2/HBQ1/HBA1	8	-2.12132
MF	GO:0005249	voltage-gated potassium channel activity	11/776	91/18410	0.0015241	0.0356131	0.0322467	HCN4/LRRC38/KCNJ16/KCNA6/SNAP25/HCN1/KCNJ13/KCNH5/LRRC55/KCNH7/ABCC8	11	2.7136
MF	GO:0015081	sodium ion transmembrane transporter activity	15/776	150/18410	0.00169766	0.038389	0.0347602	SLC5A1/ATP12A/SLC13A1/SLC34A2/HCN4/SLC28A3/SLC9A4/SLC18A2/HCN1/SLC13A2/ATP1A4/ATP1A1/SCN1A/SLC22A1/CACNA1I	15	2.84019
MF	GO:0048019	receptor antagonist activity	6/776	32/18410	0.00194844	0.041845	0.0378895	MTRNR2L6/MTRNR2L2/MTRNR2L10/MTRNR2L1/MTRNR2L11/MTRNR2L9	6	-2.44949
MF	GO:0030547	signaling receptor inhibitor activity	7/776	43/18410	0.00196988	0.041845	0.0378895	LYPD6/MTRNR2L6/MTRNR2L2/MTRNR2L10/MTRNR2L1/MTRNR2L11/MTRNR2L9	7	-1.88982
MF	GO:0016684	oxidoreductase activity, acting on peroxide as acceptor	8/776	56/18410	0.00227469	0.0468987	0.0424655	DUOX2/GPX3/HBD/HBM/GPX2/HBA2/HBQ1/HBA1	8	-2.12132
MF	GO:0015108	chloride transmembrane transporter activity	11/776	99/18410	0.00299857	0.0600571	0.0543801	CLCA1/CFTR/TTYH1/SLC18A2/GABRG1/SLC26A9/GABRA3/GABRQ/CLIC3/SLC12A5/SLC22A1	11	1.50756
MF	GO:0071855	neuropeptide receptor binding	6/776	36/18410	0.00363075	0.0706988	0.0640159	EDN3/TAC1/GAL/HCRT/NPY/GHRH	6	-1.63299
MF	GO:0017171	serine hydrolase activity	17/776	195/18410	0.00375132	0.0710723	0.064354	PRSS22/KLK11/PRSS16/DPP10/NCEH1/KLK7/TMPRSS15/TMPRSS13/KLK6/TMPRSS4/CFI/HPR/HP/KLK2/PRSS56/PCSK1/KLK3	17	0.727607
MF	GO:0005504	fatty acid binding	7/776	49/18410	0.00422297	0.0779027	0.0705388	UGT1A8/PMP2/FABP1/PTGDS/RIDA/S100A9/APOC1	7	-1.13389
MF	GO:0055102	lipase inhibitor activity	4/776	17/18410	0.00480386	0.0863463	0.0781843	ANXA3/SCGB1A1/APOA2/APOC1	4	0
MF	GO:0005267	potassium channel activity	12/776	121/18410	0.00506399	0.0887465	0.0803576	HCN4/LRRC38/KCNJ16/KCNA6/SNAP25/HCN1/KCNJ13/KCNH5/KCNK10/LRRC55/KCNH7/ABCC8	12	2.88675
MF	GO:0019825	oxygen binding	6/776	39/18410	0.00546592	0.0912288	0.0826053	ADGB/HBD/HBM/HBA2/HBQ1/HBA1	6	-1.63299
MF	GO:0050997	quaternary ammonium group binding	6/776	39/18410	0.00546592	0.0912288	0.0826053	TKTL1/TKTL2/PCYT1B/APOA2/APOC1/APOA4	6	0
MF	GO:0030414	peptidase inhibitor activity	16/776	187/18410	0.00578734	0.094347	0.0854287	SPOCK3/SERPINB7/ITIH5/SERPINB4/SPINT2/SPINT1/CRB2/NLRP7/BST2/DPEP1/BIRC7/SPINK1/CST8/ITIH4/UMODL1/SMR3A	16	-0.5
KEGG	hsa00190	Oxidative phosphorylation	23/340	134/8164	5.44946e-09	1.52585e-06	1.4226e-06	ATP12A/ATP6V0A4/COX4I1/NDUFA9/COX4I2/SDHA/NDUFB7/ATP5MF/COX6A1/NDUFB1/COX6A2/UQCRB/ATP5F1D/ATP5PO/NDUFA3/COX6B1/NDUFB9/NDUFA11/UQCR10/NDUFB8/UQCRQ/COX6C/ATP5ME	23	-3.96177
KEGG	hsa04978	Mineral absorption	15/340	60/8164	1.39667e-08	1.95533e-06	1.82302e-06	SLC5A1/SLC34A2/MT1B/SLC26A9/ATP1A4/ATP1A1/MT1HL1/MT1A/MT1H/MT1F/MT1M/MT1E/MT2A/MT1G/MT1X	15	-0.774597
KEGG	hsa04932	Non-alcoholic fatty liver disease	21/340	155/8164	1.58356e-06	0.000147798	0.000137797	MAPK10/COX4I1/NDUFA9/COX4I2/SDHA/INS/NDUFB7/COX6A1/NDUFB1/COX6A2/UQCRB/NDUFA3/COX6B1/NDUFB9/NDUFA11/UQCR10/NDUFB8/UQCRQ/COX6C/LEP/ADIPOQ	21	-4.14614
KEGG	hsa04714	Thermogenesis	24/340	232/8164	3.3302e-05	0.00195522	0.00182292	PRKG2/CNR1/COX4I1/NDUFA9/COX4I2/SDHA/NDUFB7/ATP5MF/COX6A1/NDUFB1/COX6A2/UQCRB/NDUFAF8/ATP5F1D/ATP5PO/NDUFA3/COX6B1/NDUFB9/NDUFA11/UQCR10/NDUFB8/UQCRQ/COX6C/ATP5ME	24	-4.08248
KEGG	hsa05415	Diabetic cardiomyopathy	22/340	203/8164	3.49147e-05	0.00195522	0.00182292	TGFB2/MAPK10/COX4I1/NDUFA9/COX4I2/SDHA/INS/NDUFB7/COX6A1/NDUFB1/COX6A2/UQCRB/ATP5F1D/ATP5PO/NDUFA3/COX6B1/NDUFB9/NDUFA11/UQCR10/NDUFB8/UQCRQ/COX6C	22	-3.83761
KEGG	hsa04080	Neuroactive ligand-receptor interaction	31/340	362/8164	9.93093e-05	0.00446973	0.00416727	HTR2C/GPR50/CHRNA7/EDN3/GRM3/LYPD6/SCTR/GABRG1/UTS2R/GRM1/ADORA2B/GPR83/LYPD6B/GABRA3/MTNR1A/CHRM4/RXFP3/CNR1/GABRQ/P2RX6/ADRA1D/TAC1/PTGER1/GAL/CHRNA4/HCRT/SST/LEP/NPY/GHRH/CALCA	31	1.25724
KEGG	hsa05012	Parkinson disease	25/340	266/8164	0.000111743	0.00446973	0.00416727	TUBA3C/SLC18A2/ITPR3/KLC3/MAPK10/COX4I1/NDUFA9/COX4I2/SDHA/NDUFB7/COX6A1/NDUFB1/COX6A2/UQCRB/ATP5F1D/ATP5PO/NDUFA3/COX6B1/NDUFB9/NDUFA11/UQCR10/NDUFB8/UQCRQ/COX6C/CALML3	25	-3
KEGG	hsa05010	Alzheimer disease	32/340	384/8164	0.000127965	0.00447877	0.00417569	WNT7B/TUBA3C/WNT7A/CHRNA7/ITPR3/KLC3/MAPK10/COX4I1/WNT8A/NDUFA9/COX4I2/FZD9/SDHA/INS/PSENEN/NDUFB7/COX6A1/NDUFB1/COX6A2/UQCRB/ATP5F1D/ATP5PO/NDUFA3/COX6B1/NDUFB9/NDUFA11/UQCR10/NDUFB8/UQCRQ/COX6C/CALML3/WNT3A	32	-3.18198
KEGG	hsa05020	Prion disease	25/340	273/8164	0.000168836	0.00525266	0.00489722	TUBA3C/ITPR3/KLC3/MAPK10/COX4I1/NDUFA9/COX4I2/SDHA/NDUFB7/COX6A1/NDUFB1/COX6A2/UQCRB/ATP5F1D/ATP5PO/NDUFA3/COX6B1/NDUFB9/NDUFA11/UQCR10/C8G/C9/NDUFB8/UQCRQ/COX6C	25	-3.4
KEGG	hsa04260	Cardiac muscle contraction	12/340	87/8164	0.000237778	0.00665778	0.00620725	ATP1A4/ATP1A1/COX4I1/COX4I2/MYH6/COX6A1/COX6A2/UQCRB/COX6B1/UQCR10/UQCRQ/COX6C	12	-2.3094
KEGG	hsa05208	Chemical carcinogenesis - reactive oxygen species	21/340	223/8164	0.000384329	0.00960452	0.00895459	SLC26A9/MAPK10/COX4I1/NDUFA9/COX4I2/SDHA/NDUFB7/COX6A1/NDUFB1/COX6A2/UQCRB/ATP5F1D/ATP5PO/NDUFA3/COX6B1/NDUFB9/NDUFA11/UQCR10/NDUFB8/UQCRQ/COX6C	21	-3.7097
KEGG	hsa05016	Huntington disease	26/340	306/8164	0.000411622	0.00960452	0.00895459	TUBA3C/KLC3/DNAH10/MAPK10/COX4I1/NDUFA9/COX4I2/SDHA/NDUFB7/COX6A1/NDUFB1/COX6A2/UQCRB/POLR2I/ATP5F1D/ATP5PO/NDUFA3/COX6B1/NDUFB9/NDUFA11/GPX3/UQCR10/NDUFB8/UQCRQ/COX6C/GPX2	26	-3.53009
KEGG	hsa05014	Amyotrophic lateral sclerosis	29/340	364/8164	0.000562438	0.012114	0.0112943	TUBA3C/NRG3/POM121L2/ITPR3/KLC3/DNAH10/COX4I1/NDUFA9/COX4I2/SDHA/NDUFB7/COX6A1/NDUFB1/COX6A2/UQCRB/ATP5F1D/ATP5PO/NDUFA3/COX6B1/NDUFB9/NDUFA11/GPX3/UQCR10/CHCHD10/NDUFB8/UQCRQ/COX6C/GPX2/ANG	29	-3.15682
KEGG	hsa05022	Pathways of neurodegeneration - multiple diseases	34/340	476/8164	0.00134804	0.0269609	0.0251364	WNT7B/TUBA3C/WNT7A/CHRNA7/GRM1/ITPR3/KLC3/DNAH10/MAPK10/COX4I1/WNT8A/NDUFA9/COX4I2/FZD9/SDHA/NDUFB7/COX6A1/NDUFB1/COX6A2/UQCRB/ATP5F1D/ATP5PO/NDUFA3/COX6B1/NDUFB9/NDUFA11/GPX3/UQCR10/NDUFB8/UQCRQ/COX6C/GPX2/CALML3/WNT3A	34	-2.74398
KEGG	hsa04723	Retrograde endocannabinoid signaling	14/340	148/8164	0.00338877	0.0617087	0.0575329	GABRG1/GRM1/ITPR3/GABRA3/MAPK10/CNR1/GABRQ/NDUFA9/NDUFB7/NDUFB1/NDUFA3/NDUFB9/NDUFA11/NDUFB8	14	0
KEGG	hsa04974	Protein digestion and absorption	11/340	103/8164	0.00359438	0.0617087	0.0575329	COL24A1/COL10A1/CPA2/COL11A1/KCNJ13/COL4A6/ATP1A4/ATP1A1/COL23A1/COL26A1/CPA1	11	1.50756
KEGG	hsa04976	Bile secretion	10/340	89/8164	0.0037466	0.0617087	0.0575329	SLC5A1/UGT1A8/UGT1A10/CFTR/NCEH1/SCTR/ATP1A4/ATP1A1/SLC22A1/AQP8	10	1.89737
KEGG	hsa04971	Gastric acid secretion	9/340	76/8164	0.00411706	0.0640432	0.0597094	CFTR/KCNJ16/SLC9A4/ITPR3/KCNK10/ATP1A4/ATP1A1/SST/CALML3	9	1.66667
KEGG	hsa04310	Wnt signaling pathway	15/340	170/8164	0.0047695	0.0702874	0.0655311	SFRP5/WIF1/WNT7B/WNT7A/CER1/CTNND2/RSPO4/MAPK10/SOST/VANGL2/ROR1/WNT8A/TLE6/FZD9/WNT3A	15	1.80739
