# Supplementary material for: NAP1L1 regulates BIRC2 ubiquitination modification via E3 ubiquitin ligase UBR4 and hence determines hepatocellular carcinoma progression
Source: Cell Death Discov. 2024 Mar 27;10:154. doi: 10.1038/s41420-024-01927-2 (PMC10973488; doi:10.1038/s41420-024-01927-2)
Supplement: Supplementary file 4 — Additional file 3 [file 41420_2024_1927_MOESM4_ESM.xlsx]

## Sheet: 0049
ProteinID	ProteinName	GeneID	GeneName	BP	MF	CC	GO_Term
D3DV75	Adenosine deaminase, RNA-specific, isoform CRA_b		ADAR	defense response to virus [GO:0051607];-;RNA processing [GO:0006396]	RNA binding [GO:0003723];-;double-stranded RNA adenosine deaminase activity [GO:0003726]	-	defense response to virus [GO:0051607];-;RNA processing [GO:0006396];RNA binding [GO:0003723];-;double-stranded RNA adenosine deaminase activity [GO:0003726];-
M0QXN5	Nucleoporin 62		NUP62	protein transport [GO:0015031];-	-;structural constituent of nuclear pore [GO:0017056]	nucleoplasm [GO:0005654];-;nuclear membrane [GO:0031965];nuclear pore [GO:0005643]	protein transport [GO:0015031];-;-;structural constituent of nuclear pore [GO:0017056];nucleoplasm [GO:0005654];-;nuclear membrane [GO:0031965];nuclear pore [GO:0005643]
Q59EA5	Tripartite motif-containing 38 variant			-	-	-	-
A1L195	Tubulin beta chain		TUBB2B	microtubule-based process [GO:0007017];-	GTP binding [GO:0005525];-;structural constituent of cytoskeleton [GO:0005200];GTPase activity [GO:0003924]	-;cytoplasm [GO:0005737];microtubule [GO:0005874];intercellular bridge [GO:0045171];mitotic spindle [GO:0072686]	microtubule-based process [GO:0007017];-;GTP binding [GO:0005525];-;structural constituent of cytoskeleton [GO:0005200];GTPase activity [GO:0003924];-;cytoplasm [GO:0005737];microtubule [GO:0005874];intercellular bridge [GO:0045171];mitotic spindle [GO:0072686]
A0A024R1F8	Zinc finger protein 278, isoform CRA_d	23598	ZNF278	-;regulation of DNA-templated transcription [GO:0006355]	-	-;nucleoplasm [GO:0005654]	-;regulation of DNA-templated transcription [GO:0006355];-;-;nucleoplasm [GO:0005654]
B1AN62	Nicotinamide nucleotide adenylyltransferase 1	64802	NMNAT1	-;biosynthetic process [GO:0009058]	-;catalytic activity [GO:0003824]	-;nucleoplasm [GO:0005654];nuclear body [GO:0016604]	-;biosynthetic process [GO:0009058];-;catalytic activity [GO:0003824];-;nucleoplasm [GO:0005654];nuclear body [GO:0016604]
M0QZN2	Ribosomal protein S5		RPS5	-;translation [GO:0006412]	-	ribonucleoprotein complex [GO:1990904];-;ribosome [GO:0005840]	-;translation [GO:0006412];-;ribonucleoprotein complex [GO:1990904];-;ribosome [GO:0005840]
P06733	Alpha-enolase	2023	ENO1	canonical glycolysis [GO:0061621];glycolytic process [GO:0006096];negative regulation of DNA-templated transcription [GO:0045892];negative regulation of hypoxia-induced intrinsic apoptotic signaling pathway [GO:1903298];-;positive regulation of plasminogen activation [GO:0010756];response to virus [GO:0009615];positive regulation of muscle contraction [GO:0045933];positive regulation of ATP biosy…	phosphopyruvate hydratase activity [GO:0004634];transcription corepressor activity [GO:0003714];RNA binding [GO:0003723];-;protein homodimerization activity [GO:0042803];transcription corepressor binding [GO:0001222];magnesium ion binding [GO:0000287];cadherin binding [GO:0045296];RNA polymerase II transcription regulatory region sequence-specific DNA binding [GO:0000977];GTPase binding [GO:00510…	M band [GO:0031430];cell cortex [GO:0005938];membrane [GO:0016020];-;cytoplasm [GO:0005737];nucleus [GO:0005634];plasma membrane [GO:0005886];extracellular exosome [GO:0070062];nuclear outer membrane [GO:0005640];cell surface [GO:0009986];cytosol [GO:0005829];extracellular space [GO:0005615];phosphopyruvate hydratase complex [GO:0000015]	canonical glycolysis [GO:0061621];glycolytic process [GO:0006096];negative regulation of DNA-templated transcription [GO:0045892];negative regulation of hypoxia-induced intrinsic apoptotic signaling pathway [GO:1903298];-;positive regulation of plasminogen activation [GO:0010756];response to virus [GO:0009615];positive regulation of muscle contraction [GO:0045933];positive regulation of ATP biosy…
A0A494C016	Pyruvate carboxylase		PC	pyruvate metabolic process [GO:0006090];gluconeogenesis [GO:0006094];-	ATP binding [GO:0005524];-;metal ion binding [GO:0046872];pyruvate carboxylase activity [GO:0004736]	-	pyruvate metabolic process [GO:0006090];gluconeogenesis [GO:0006094];-;ATP binding [GO:0005524];-;metal ion binding [GO:0046872];pyruvate carboxylase activity [GO:0004736];-
P07355	Annexin A2	302	ANXA2	positive regulation of receptor recycling [GO:0001921];positive regulation of plasminogen activation [GO:0010756];negative regulation of low-density lipoprotein particle receptor catabolic process [GO:0032804];positive regulation of vesicle fusion [GO:0031340];membrane raft assembly [GO:0001765];negative regulation of receptor internalization [GO:0002091];collagen fibril organization [GO:0030199]…	phosphatidylinositol-4,5-bisphosphate binding [GO:0005546];phosphatidylserine binding [GO:0001786];calcium channel activity [GO:0005262];RNA binding [GO:0003723];-;virion binding [GO:0046790];identical protein binding [GO:0042802];calcium-dependent phospholipid binding [GO:0005544];phospholipase A2 inhibitor activity [GO:0019834];calcium ion binding [GO:0005509];protease binding [GO:0002020];S100…	late endosome membrane [GO:0031902];basement membrane [GO:0005604];plasma membrane [GO:0005886];cornified envelope [GO:0001533];plasma membrane protein complex [GO:0098797];early endosome [GO:0005769];melanosome [GO:0042470];cell surface [GO:0009986];cytosol [GO:0005829];lysosomal membrane [GO:0005765];RNA polymerase II transcription regulator complex [GO:0090575];PCSK9-AnxA2 complex [GO:1990667]…	positive regulation of receptor recycling [GO:0001921];positive regulation of plasminogen activation [GO:0010756];negative regulation of low-density lipoprotein particle receptor catabolic process [GO:0032804];positive regulation of vesicle fusion [GO:0031340];membrane raft assembly [GO:0001765];negative regulation of receptor internalization [GO:0002091];collagen fibril organization [GO:0030199]…
A0A3B3IRT3	TBC1 domain family member 4	9882	TBC1D4	-	-	cytosol [GO:0005829]	-;-;cytosol [GO:0005829]
G3V2B9	Serpin family A member 1		SERPINA1	-	-;serine-type endopeptidase inhibitor activity [GO:0004867]	-;extracellular space [GO:0005615]	-;-;serine-type endopeptidase inhibitor activity [GO:0004867];-;extracellular space [GO:0005615]
H3BT25	pyruvate kinase		PKM	-	ATP binding [GO:0005524];kinase activity [GO:0016301];pyruvate kinase activity [GO:0004743];potassium ion binding [GO:0030955];magnesium ion binding [GO:0000287]	-	-;ATP binding [GO:0005524];kinase activity [GO:0016301];pyruvate kinase activity [GO:0004743];potassium ion binding [GO:0030955];magnesium ion binding [GO:0000287];-
A0A024R8D7	Lipocalin 1 (Tear prealbumin), isoform CRA_a	3933	LCN1	-	-;small molecule binding [GO:0036094]	-;extracellular region [GO:0005576]	-;-;small molecule binding [GO:0036094];-;extracellular region [GO:0005576]
E9PFE3	Basic leucine zipper and W2 domains 2		BZW2	-	-	-	-
C9JTB1	Chromosome 7 open reading frame 31		C7orf31	-	-	-	-
C9J3I4	Protein-tyrosine sulfotransferase		TPST1	-;peptidyl-tyrosine sulfation [GO:0006478]	-;protein-tyrosine sulfotransferase activity [GO:0008476]	Golgi membrane [GO:0000139];-	-;peptidyl-tyrosine sulfation [GO:0006478];-;protein-tyrosine sulfotransferase activity [GO:0008476];Golgi membrane [GO:0000139];-
Q6FHR4	Mitogen-activated protein kinase 13		MAPK13	-;protein phosphorylation [GO:0006468]	ATP binding [GO:0005524];protein serine kinase activity [GO:0106310];-;MAP kinase activity [GO:0004707]	-	-;protein phosphorylation [GO:0006468];ATP binding [GO:0005524];protein serine kinase activity [GO:0106310];-;MAP kinase activity [GO:0004707];-
E9PFR9	Spermatogenesis associated 13	221178	SPATA13	-	guanyl-nucleotide exchange factor activity [GO:0005085];-	nucleoplasm [GO:0005654];-;cytosol [GO:0005829]	-;guanyl-nucleotide exchange factor activity [GO:0005085];-;nucleoplasm [GO:0005654];-;cytosol [GO:0005829]
B4DMA2	cDNA FLJ54023, highly similar to Heat shock protein HSP 90-beta			-	ATP binding [GO:0005524];unfolded protein binding [GO:0051082];ATP-dependent protein folding chaperone [GO:0140662];enzyme binding [GO:0019899];-;ATP hydrolysis activity [GO:0016887]	melanosome [GO:0042470];-	-;ATP binding [GO:0005524];unfolded protein binding [GO:0051082];ATP-dependent protein folding chaperone [GO:0140662];enzyme binding [GO:0019899];-;ATP hydrolysis activity [GO:0016887];melanosome [GO:0042470];-
B4DNE0	cDNA FLJ52573, highly similar to Elongation factor 1-alpha 1			-	GTP binding [GO:0005525];translation elongation factor activity [GO:0003746];-;GTPase activity [GO:0003924]	-;cellular anatomical entity [GO:0110165]	-;GTP binding [GO:0005525];translation elongation factor activity [GO:0003746];-;GTPase activity [GO:0003924];-;cellular anatomical entity [GO:0110165]
P55209	Nucleosome assembly protein 1-like 1	4673	NAP1L1	positive regulation of neural precursor cell proliferation [GO:2000179];positive regulation of cell population proliferation [GO:0008284];positive regulation of neurogenesis [GO:0050769];-;nucleosome assembly [GO:0006334];DNA replication [GO:0006260];nervous system development [GO:0007399]	histone binding [GO:0042393];chromatin binding [GO:0003682];RNA binding [GO:0003723];-;histone chaperone activity [GO:0140713]	membrane [GO:0016020];-;cytoplasm [GO:0005737];nucleus [GO:0005634];chromatin [GO:0000785];melanosome [GO:0042470]	positive regulation of neural precursor cell proliferation [GO:2000179];positive regulation of cell population proliferation [GO:0008284];positive regulation of neurogenesis [GO:0050769];-;nucleosome assembly [GO:0006334];DNA replication [GO:0006260];nervous system development [GO:0007399];histone binding [GO:0042393];chromatin binding [GO:0003682];RNA binding [GO:0003723];-;histone chaperone act…
A0A087WV41	Calcium-activated potassium channel subunit beta		KCNMB3	detection of calcium ion [GO:0005513];-	potassium channel regulator activity [GO:0015459];-;calcium-activated potassium channel activity [GO:0015269]	voltage-gated potassium channel complex [GO:0008076];-	detection of calcium ion [GO:0005513];-;potassium channel regulator activity [GO:0015459];-;calcium-activated potassium channel activity [GO:0015269];voltage-gated potassium channel complex [GO:0008076];-
A0A3B3IRM7	Cathepsin H		CTSH	proteolysis [GO:0006508];-	-;cysteine-type peptidase activity [GO:0008234]	lysosome [GO:0005764];-	proteolysis [GO:0006508];-;-;cysteine-type peptidase activity [GO:0008234];lysosome [GO:0005764];-
A0A0A0MSW0	Ubiquitin protein ligase E3 component n-recognin 4		UBR4	-;protein ubiquitination [GO:0016567]	zinc ion binding [GO:0008270];-	-	-;protein ubiquitination [GO:0016567];zinc ion binding [GO:0008270];-;-
A0A087X0K0	Collagen type XV alpha 1 chain		COL15A1	-	-	collagen trimer [GO:0005581];endoplasmic reticulum lumen [GO:0005788]	-;-;collagen trimer [GO:0005581];endoplasmic reticulum lumen [GO:0005788]
A0A087WZX0	BCL9 like	283149	BCL9L	-;canonical Wnt signaling pathway [GO:0060070]	beta-catenin binding [GO:0008013];-;transcription coactivator activity [GO:0003713]	nucleolus [GO:0005730];-;nucleoplasm [GO:0005654]	-;canonical Wnt signaling pathway [GO:0060070];beta-catenin binding [GO:0008013];-;transcription coactivator activity [GO:0003713];nucleolus [GO:0005730];-;nucleoplasm [GO:0005654]
B3KPZ8	cDNA FLJ32530 fis, clone SMINT2000185, highly similar to TRANSKETOLASE			-	transferase activity [GO:0016740]	-	-;transferase activity [GO:0016740];-
A0M8Q9	C1 segment protein		C1 segment	-	-	-	-
A0A0A0MRQ5	Peroxiredoxin 1		PRDX1	-	peroxiredoxin activity [GO:0051920]	-	-;peroxiredoxin activity [GO:0051920];-
Q5EBM2	Ig-like domain-containing protein			-	-	membrane [GO:0016020]	-;-;membrane [GO:0016020]
H0YK49	Electron transfer flavoprotein subunit alpha		ETFA	-	electron transfer activity [GO:0009055];-;flavin adenine dinucleotide binding [GO:0050660]	-;mitochondrial matrix [GO:0005759];mitochondrion [GO:0005739]	-;electron transfer activity [GO:0009055];-;flavin adenine dinucleotide binding [GO:0050660];-;mitochondrial matrix [GO:0005759];mitochondrion [GO:0005739]
A0A7P0T9E2	A-kinase anchoring protein 9		AKAP9	-;signal transduction [GO:0007165]	-;molecular adaptor activity [GO:0060090]	cytoplasm [GO:0005737];-;microtubule organizing center [GO:0005815]	-;signal transduction [GO:0007165];-;molecular adaptor activity [GO:0060090];cytoplasm [GO:0005737];-;microtubule organizing center [GO:0005815]
A0A1D5RMP5	Lebercilin LCA5 like		LCA5L	-	-	-	-
A0A0S2Z4T4	Mannose-P-dolichol utilization defect 1 isoform 4		MPDU1	-	-	-	-
Q9UL94	Myosin-reactive immunoglobulin heavy chain variable region			-	-	-	-
J3QSA3	Ubiquitin B		UBB	-	-	-	-
Q59FS3	40S ribosomal protein S7			-;translation [GO:0006412]	structural constituent of ribosome [GO:0003735];-	ribonucleoprotein complex [GO:1990904];-;ribosome [GO:0005840]	-;translation [GO:0006412];structural constituent of ribosome [GO:0003735];-;ribonucleoprotein complex [GO:1990904];-;ribosome [GO:0005840]
K7EJH3	U2 small nuclear RNA auxiliary factor 1 like 4		U2AF1L4	-	-	-	-
B4DXD8	cDNA FLJ51369, highly similar to DNA repair endonuclease XPF	2072		-;DNA repair [GO:0006281]	-;DNA binding [GO:0003677];endonuclease activity [GO:0004519]	-	-;DNA repair [GO:0006281];-;DNA binding [GO:0003677];endonuclease activity [GO:0004519];-
A0A140VK00	Testicular tissue protein Li 227	563		-	-	-	-
A0A346JEQ3	IFI16 beta isoform		IFI16	activation of innate immune response [GO:0002218];cellular response to interferon-beta [GO:0035458]	-	-	activation of innate immune response [GO:0002218];cellular response to interferon-beta [GO:0035458];-;-
B3KXW9	cDNA FLJ46228 fis, clone TESTI4014908, highly similar to Dedicator of cytokinesis protein 2			actin cytoskeleton organization [GO:0030036];-;small GTPase mediated signal transduction [GO:0007264]	guanyl-nucleotide exchange factor activity [GO:0005085];-;GTPase activator activity [GO:0005096]	-	actin cytoskeleton organization [GO:0030036];-;small GTPase mediated signal transduction [GO:0007264];guanyl-nucleotide exchange factor activity [GO:0005085];-;GTPase activator activity [GO:0005096];-
Q96JV1	cDNA FLJ14959 fis, clone PLACE4000156, moderately similar to ZINC FINGER PROTEIN 91			-	-	-	-
A0A3B3ITI4	Heat shock protein family A (Hsp70) member 9		HSPA9	-	ATP binding [GO:0005524];ATP-dependent protein folding chaperone [GO:0140662]	-	-;ATP binding [GO:0005524];ATP-dependent protein folding chaperone [GO:0140662];-
A0A346XLT2	TP53		TP53	apoptotic process [GO:0006915];-	-;metal ion binding [GO:0046872];DNA-binding transcription factor activity [GO:0003700];transcription cis-regulatory region binding [GO:0000976]	nucleus [GO:0005634];-	apoptotic process [GO:0006915];-;-;metal ion binding [GO:0046872];DNA-binding transcription factor activity [GO:0003700];transcription cis-regulatory region binding [GO:0000976];nucleus [GO:0005634];-
P02788	Lactotransferrin	4057	LTF	positive regulation of toll-like receptor 4 signaling pathway [GO:0034145];negative regulation of tumor necrosis factor (ligand) superfamily member 11 production [GO:2000308];regulation of tumor necrosis factor production [GO:0032680];negative regulation of membrane potential [GO:0045837];ossification [GO:0001503];positive regulation of osteoblast proliferation [GO:0033690];humoral immune respons…	protein serine/threonine kinase activator activity [GO:0043539];heparin binding [GO:0008201];serine-type endopeptidase activity [GO:0004252];-;iron ion binding [GO:0005506];DNA binding [GO:0003677];cysteine-type endopeptidase inhibitor activity [GO:0004869];lipopolysaccharide binding [GO:0001530]	protein-containing complex [GO:0032991];specific granule [GO:0042581];secretory granule [GO:0030141];-;tertiary granule lumen [GO:1904724];cytoplasm [GO:0005737];nucleus [GO:0005634];plasma membrane [GO:0005886];phagocytic vesicle lumen [GO:0097013];recycling endosome [GO:0055037];specific granule lumen [GO:0035580];extracellular region [GO:0005576];extracellular exosome [GO:0070062];early endoso…	positive regulation of toll-like receptor 4 signaling pathway [GO:0034145];negative regulation of tumor necrosis factor (ligand) superfamily member 11 production [GO:2000308];regulation of tumor necrosis factor production [GO:0032680];negative regulation of membrane potential [GO:0045837];ossification [GO:0001503];positive regulation of osteoblast proliferation [GO:0033690];humoral immune respons…
P17066	Heat shock 70 kDa protein 6	3310	HSPA6	vesicle-mediated transport [GO:0016192];response to unfolded protein [GO:0006986];cellular response to unfolded protein [GO:0034620];-;cellular response to heat [GO:0034605];protein refolding [GO:0042026];chaperone cofactor-dependent protein refolding [GO:0051085]	ATP binding [GO:0005524];protein folding chaperone [GO:0044183];unfolded protein binding [GO:0051082];ATP-dependent protein folding chaperone [GO:0140662];enzyme binding [GO:0019899];-;heat shock protein binding [GO:0031072];ATP hydrolysis activity [GO:0016887];ubiquitin protein ligase binding [GO:0031625];misfolded protein binding [GO:0051787]	blood microparticle [GO:0072562];ficolin-1-rich granule lumen [GO:1904813];-;centriole [GO:0005814];cytoplasm [GO:0005737];nucleus [GO:0005634];plasma membrane [GO:0005886];extracellular region [GO:0005576];extracellular exosome [GO:0070062];secretory granule lumen [GO:0034774];cytosol [GO:0005829]	vesicle-mediated transport [GO:0016192];response to unfolded protein [GO:0006986];cellular response to unfolded protein [GO:0034620];-;cellular response to heat [GO:0034605];protein refolding [GO:0042026];chaperone cofactor-dependent protein refolding [GO:0051085];ATP binding [GO:0005524];protein folding chaperone [GO:0044183];unfolded protein binding [GO:0051082];ATP-dependent protein folding ch…
A0A1W2PPZ2	Rhotekin	6242	RTKN	-	-	-	-
A0A7I2V2S8	Nucleolin		NCL	-	RNA binding [GO:0003723]	-	-;RNA binding [GO:0003723];-
P01834	Immunoglobulin kappa constant		IGKC	B cell receptor signaling pathway [GO:0050853];retina homeostasis [GO:0001895];innate immune response [GO:0045087];-;phagocytosis, engulfment [GO:0006911];complement activation, classical pathway [GO:0006958];defense response to bacterium [GO:0042742];adaptive immune response [GO:0002250];immune response [GO:0006955];phagocytosis, recognition [GO:0006910];positive regulation of B cell activation …	antigen binding [GO:0003823];-;immunoglobulin receptor binding [GO:0034987]	IgA immunoglobulin complex [GO:0071745];blood microparticle [GO:0072562];IgG immunoglobulin complex [GO:0071735];IgE immunoglobulin complex [GO:0071742];external side of plasma membrane [GO:0009897];IgM immunoglobulin complex [GO:0071753];-;plasma membrane [GO:0005886];IgD immunoglobulin complex [GO:0071738];immunoglobulin complex, circulating [GO:0042571];extracellular region [GO:0005576];extrac…	B cell receptor signaling pathway [GO:0050853];retina homeostasis [GO:0001895];innate immune response [GO:0045087];-;phagocytosis, engulfment [GO:0006911];complement activation, classical pathway [GO:0006958];defense response to bacterium [GO:0042742];adaptive immune response [GO:0002250];immune response [GO:0006955];phagocytosis, recognition [GO:0006910];positive regulation of B cell activation …
F5H793	Lactate dehydrogenase B		LDHB	carboxylic acid metabolic process [GO:0019752];-	-;oxidoreductase activity, acting on the CH-OH group of donors, NAD or NADP as acceptor [GO:0016616]	-	carboxylic acid metabolic process [GO:0019752];-;-;oxidoreductase activity, acting on the CH-OH group of donors, NAD or NADP as acceptor [GO:0016616];-
E7EX90	Dynactin subunit 1		DCTN1	-;melanosome transport [GO:0032402]	-;microtubule binding [GO:0008017]	cell cortex [GO:0005938];cell leading edge [GO:0031252];microtubule plus-end [GO:0035371];-;centriole [GO:0005814];dynein complex [GO:0030286];microtubule cytoskeleton [GO:0015630];intercellular bridge [GO:0045171];mitotic spindle [GO:0072686];ciliary basal body [GO:0036064];spindle pole [GO:0000922]	-;melanosome transport [GO:0032402];-;microtubule binding [GO:0008017];cell cortex [GO:0005938];cell leading edge [GO:0031252];microtubule plus-end [GO:0035371];-;centriole [GO:0005814];dynein complex [GO:0030286];microtubule cytoskeleton [GO:0015630];intercellular bridge [GO:0045171];mitotic spindle [GO:0072686];ciliary basal body [GO:0036064];spindle pole [GO:0000922]
A0A6I8PRP6	NEDD4 binding protein 2 like 2		N4BP2L2	-	-	-	-
G3V2U4	Protein unc-79 homolog		UNC79	-	-	-	-
A0A8I5KNZ9	Leucine rich repeats and IQ motif containing 4		LRRIQ4	-	-	-	-
Q7Z755	DNA-directed RNA polymerase		POLR3A	-;DNA-templated transcription [GO:0006351]	-;DNA binding [GO:0003677];DNA-directed 5'-3' RNA polymerase activity [GO:0003899]	-	-;DNA-templated transcription [GO:0006351];-;DNA binding [GO:0003677];DNA-directed 5'-3' RNA polymerase activity [GO:0003899];-
B4DW05	Prohibitin			-	-	plasma membrane [GO:0005886];mitochondrial inner membrane [GO:0005743]	-;-;plasma membrane [GO:0005886];mitochondrial inner membrane [GO:0005743]
A0A8I5KPE2	ATP binding cassette subfamily C member 12		ABCC12	-	ATP binding [GO:0005524];ATP hydrolysis activity [GO:0016887]	-	-;ATP binding [GO:0005524];ATP hydrolysis activity [GO:0016887];-
B9A063	Myosin VIIB		MYO7B	-	ATP binding [GO:0005524];actin binding [GO:0003779];-	plasma membrane bounded cell projection [GO:0120025];-;cytoskeleton [GO:0005856]	-;ATP binding [GO:0005524];actin binding [GO:0003779];-;plasma membrane bounded cell projection [GO:0120025];-;cytoskeleton [GO:0005856]
A0JLN3	RRP15 protein		RRP15	-	-	-	-
A0A7P0MQR8	Microtubule actin crosslinking factor 1		MACF1	intermediate filament cytoskeleton organization [GO:0045104];-	calcium ion binding [GO:0005509];actin binding [GO:0003779];-;microtubule binding [GO:0008017]	-;cytoplasm [GO:0005737];microtubule [GO:0005874];plasma membrane [GO:0005886];cell projection [GO:0042995]	intermediate filament cytoskeleton organization [GO:0045104];-;calcium ion binding [GO:0005509];actin binding [GO:0003779];-;microtubule binding [GO:0008017];-;cytoplasm [GO:0005737];microtubule [GO:0005874];plasma membrane [GO:0005886];cell projection [GO:0042995]
C9JHJ5	Golgin A4		GOLGA4	-	-	-	-
A0A5C2FZB0	IGL c1005_light_IGLV2-11_IGLJ2			-	-	-	-
A1LNH5	Leucine rich repeat containing 3B, isoform CRA_a	116135	LRRC3B	-	-	membrane [GO:0016020]	-;-;membrane [GO:0016020]
F8WAR6	Kinesin-like protein		KIF3C	-;microtubule-based movement [GO:0007018]	ATP binding [GO:0005524];microtubule motor activity [GO:0003777];-;microtubule binding [GO:0008017]	cytoplasm [GO:0005737];microtubule [GO:0005874];-	-;microtubule-based movement [GO:0007018];ATP binding [GO:0005524];microtubule motor activity [GO:0003777];-;microtubule binding [GO:0008017];cytoplasm [GO:0005737];microtubule [GO:0005874];-
B4DL61	cDNA FLJ60291			-	-	-	-
B4E395	argininosuccinate synthase			-;arginine biosynthetic process [GO:0006526]	ATP binding [GO:0005524];-;argininosuccinate synthase activity [GO:0004055]	-	-;arginine biosynthetic process [GO:0006526];ATP binding [GO:0005524];-;argininosuccinate synthase activity [GO:0004055];-
B3KRS8	cDNA FLJ34845 fis, clone NT2NE2011221, highly similar to Homo sapiens cell division cycle associated 2 (CDCA2), mRNA			cell division [GO:0051301]	-	-	cell division [GO:0051301];-;-
B4DZ47	cDNA FLJ51577, highly similar to Homo sapiens EF-hand calcium binding domain 5 (EFCAB5), mRNA			-	-	-	-
P68363	Tubulin alpha-1B chain	10376	TUBA1B	mitotic cell cycle [GO:0000278];microtubule cytoskeleton organization [GO:0000226];-;cell division [GO:0051301];cellular response to interleukin-4 [GO:0071353];microtubule-based process [GO:0007017];cytoskeleton-dependent intracellular transport [GO:0030705]	structural molecule activity [GO:0005198];GTPase activity [GO:0003924];-;double-stranded RNA binding [GO:0003725];GTP binding [GO:0005525];structural constituent of cytoskeleton [GO:0005200];ubiquitin protein ligase binding [GO:0031625]	cytoplasmic microtubule [GO:0005881];-;cytoplasm [GO:0005737];microtubule [GO:0005874];microtubule cytoskeleton [GO:0015630]	mitotic cell cycle [GO:0000278];microtubule cytoskeleton organization [GO:0000226];-;cell division [GO:0051301];cellular response to interleukin-4 [GO:0071353];microtubule-based process [GO:0007017];cytoskeleton-dependent intracellular transport [GO:0030705];structural molecule activity [GO:0005198];GTPase activity [GO:0003924];-;double-stranded RNA binding [GO:0003725];GTP binding [GO:0005525];s…
Q96IR1	RPS4X protein		RPS4X	-;translation [GO:0006412]	structural constituent of ribosome [GO:0003735];rRNA binding [GO:0019843];-	ribonucleoprotein complex [GO:1990904];-;ribosome [GO:0005840]	-;translation [GO:0006412];structural constituent of ribosome [GO:0003735];rRNA binding [GO:0019843];-;ribonucleoprotein complex [GO:1990904];-;ribosome [GO:0005840]
A9UFC0	Caspase 14		CASP14	proteolysis [GO:0006508];-	-;cysteine-type endopeptidase activity [GO:0004197]	-	proteolysis [GO:0006508];-;-;cysteine-type endopeptidase activity [GO:0004197];-
H0Y393	Collagen type VI alpha 5 chain	256076	COL6A5	-	-	-	-
B2R4C5	C-type lysozyme	4069	LYZF1	metabolic process [GO:0008152];-;cytolysis [GO:0019835];defense response to bacterium [GO:0042742]	-;lysozyme activity [GO:0003796]	-	metabolic process [GO:0008152];-;cytolysis [GO:0019835];defense response to bacterium [GO:0042742];-;lysozyme activity [GO:0003796];-
A8MW49	Fatty acid-binding protein, liver		FABP1	-;fatty acid transport [GO:0015908]	fatty acid binding [GO:0005504];-	nucleoplasm [GO:0005654];-;cytosol [GO:0005829]	-;fatty acid transport [GO:0015908];fatty acid binding [GO:0005504];-;nucleoplasm [GO:0005654];-;cytosol [GO:0005829]
V9GYL6	Nucleosome assembly protein 1 like 3		NAP1L3	-;nucleosome assembly [GO:0006334]	-	nucleus [GO:0005634];-	-;nucleosome assembly [GO:0006334];-;nucleus [GO:0005634];-
B3KRS1	Gamma-tubulin complex component			-;microtubule nucleation [GO:0007020]	-;gamma-tubulin binding [GO:0043015]	-;microtubule [GO:0005874];centrosome [GO:0005813];cytosol [GO:0005829];spindle pole [GO:0000922]	-;microtubule nucleation [GO:0007020];-;gamma-tubulin binding [GO:0043015];-;microtubule [GO:0005874];centrosome [GO:0005813];cytosol [GO:0005829];spindle pole [GO:0000922]
B3KWZ4	cDNA FLJ44336 fis, clone TRACH3004721, highly similar to 80 kDa MCM3-associated protein			-	-	-	-
E7EN77	Non-SMC condensin I complex subunit D2		NCAPD2	-;mitotic chromosome condensation [GO:0007076]	-	nucleoplasm [GO:0005654];-;cytosol [GO:0005829]	-;mitotic chromosome condensation [GO:0007076];-;nucleoplasm [GO:0005654];-;cytosol [GO:0005829]
Q5H9B4	TIMP metallopeptidase inhibitor 1		TIMP1	-	growth factor activity [GO:0008083];metal ion binding [GO:0046872];metalloendopeptidase inhibitor activity [GO:0008191]	-	-;growth factor activity [GO:0008083];metal ion binding [GO:0046872];metalloendopeptidase inhibitor activity [GO:0008191];-
B2R4M6	Protein S100			-	calcium ion binding [GO:0005509]	-	-;calcium ion binding [GO:0005509];-
C9K0M0	Hydroxyacyl-CoA dehydrogenase trifunctional multienzyme complex subunit beta		HADHB	-	-	mitochondrion [GO:0005739]	-;-;mitochondrion [GO:0005739]
B7Z9B5	cDNA FLJ53571, highly similar to Myotonin-protein kinase			-;protein phosphorylation [GO:0006468]	ATP binding [GO:0005524];-;protein kinase activity [GO:0004672]	-	-;protein phosphorylation [GO:0006468];ATP binding [GO:0005524];-;protein kinase activity [GO:0004672];-
Q0VAS5	Histone H4		HIST1H4H	-	protein heterodimerization activity [GO:0046982];structural constituent of chromatin [GO:0030527];-;DNA binding [GO:0003677]	nucleus [GO:0005634];nucleosome [GO:0000786];-	-;protein heterodimerization activity [GO:0046982];structural constituent of chromatin [GO:0030527];-;DNA binding [GO:0003677];nucleus [GO:0005634];nucleosome [GO:0000786];-
F5H4S8	Nuclear factor of activated T cells 1	4772	NFATC1	-	sequence-specific double-stranded DNA binding [GO:1990837];-;DNA-binding transcription factor activity [GO:0003700]	nucleus [GO:0005634];-	-;sequence-specific double-stranded DNA binding [GO:1990837];-;DNA-binding transcription factor activity [GO:0003700];nucleus [GO:0005634];-
B4DNG6	Annexin			-	calcium ion binding [GO:0005509];calcium-dependent phospholipid binding [GO:0005544]	-	-;calcium ion binding [GO:0005509];calcium-dependent phospholipid binding [GO:0005544];-
B4DK28	cDNA FLJ56000, highly similar to Carboxypeptidase-like protein X2			proteolysis [GO:0006508];-	zinc ion binding [GO:0008270];-;metallocarboxypeptidase activity [GO:0004181]	-;extracellular region [GO:0005576]	proteolysis [GO:0006508];-;zinc ion binding [GO:0008270];-;metallocarboxypeptidase activity [GO:0004181];-;extracellular region [GO:0005576]
D3DVT6	SH3 domain and tetratricopeptide repeats 1, isoform CRA_b		SH3TC1	-	-	-	-
B4DUI5	Triosephosphate isomerase			glycolytic process [GO:0006096];gluconeogenesis [GO:0006094];-	triose-phosphate isomerase activity [GO:0004807];-;methylglyoxal synthase activity [GO:0008929]	-	glycolytic process [GO:0006096];gluconeogenesis [GO:0006094];-;triose-phosphate isomerase activity [GO:0004807];-;methylglyoxal synthase activity [GO:0008929];-
B4DL74	cDNA FLJ57122, highly similar to Proto-oncogene tyrosine-protein kinase FER			-;phosphorylation [GO:0016310]	-;kinase activity [GO:0016301]	-	-;phosphorylation [GO:0016310];-;kinase activity [GO:0016301];-
B7Z2E4	cDNA FLJ61238, highly similar to Homo sapiens Rhesus blood group, B glycoprotein (RHBG), mRNA			-	ammonium transmembrane transporter activity [GO:0008519];-	plasma membrane [GO:0005886];-	-;ammonium transmembrane transporter activity [GO:0008519];-;plasma membrane [GO:0005886];-
B5G4V0	ESP33			-	-	-	-
B9TX09	Mediator of RNA polymerase II transcription subunit 16		MED16	-	-	mediator complex [GO:0016592]	-;-;mediator complex [GO:0016592]
F8WCU1	Coiled-coil domain containing 150		CCDC150	-	-	-	-
Q8WVW5	ACT5 protein			-	-	-	-
B7Z4P9	Ras-related protein Rab-18	22931	RAB18	-	GTP binding [GO:0005525];-;GTPase activity [GO:0003924]	-;lipid droplet [GO:0005811];apical plasma membrane [GO:0016324]	-;GTP binding [GO:0005525];-;GTPase activity [GO:0003924];-;lipid droplet [GO:0005811];apical plasma membrane [GO:0016324]
E7EW60	FAST kinase domains 1		FASTKD1	-	-	-	-
H3BNG3	Ribosomal protein S2		RPS2	-	-	-	-
E9PHT0	Dihydropyrimidinase like 5		DPYSL5	-	hydrolase activity, acting on carbon-nitrogen (but not peptide) bonds [GO:0016810]	-	-;hydrolase activity, acting on carbon-nitrogen (but not peptide) bonds [GO:0016810];-
E7ESK7	Tyrosine 3-monooxygenase/tryptophan 5-monooxygenase activation protein zeta		YWHAZ	-	identical protein binding [GO:0042802]	-	-;identical protein binding [GO:0042802];-
H9ZYJ2	Thioredoxin	7295	TXN	negative regulation of protein export from nucleus [GO:0046826];-;negative regulation of transcription by RNA polymerase II [GO:0000122];cell redox homeostasis [GO:0045454]	-;protein-disulfide reductase activity [GO:0015035]	nucleoplasm [GO:0005654];-;cytosol [GO:0005829]	negative regulation of protein export from nucleus [GO:0046826];-;negative regulation of transcription by RNA polymerase II [GO:0000122];cell redox homeostasis [GO:0045454];-;protein-disulfide reductase activity [GO:0015035];nucleoplasm [GO:0005654];-;cytosol [GO:0005829]
H6VRG2	Keratin, type II cytoskeletal 1		KRT1	-	-	keratin filament [GO:0045095];plasma membrane [GO:0005886];cytosol [GO:0005829]	-;-;keratin filament [GO:0045095];plasma membrane [GO:0005886];cytosol [GO:0005829]
Q8NCP8	SYT9 protein		SYT9	-	-	membrane [GO:0016020]	-;-;membrane [GO:0016020]
E1A689	Mutant Apo B 100			-	lipid transporter activity [GO:0005319]	-	-;lipid transporter activity [GO:0005319];-
F5H702	Mitochondrial ribosomal protein L48		MRPL48	-	-	ribonucleoprotein complex [GO:1990904];mitochondrial ribosome [GO:0005761]	-;-;ribonucleoprotein complex [GO:1990904];mitochondrial ribosome [GO:0005761]
T1WFC1	Golgi-associated PDZ and coiled-coil motif containing protein transcript variant 4		GOPC	-	-	Golgi apparatus [GO:0005794]	-;-;Golgi apparatus [GO:0005794]
I3Q9B1	ATP synthase protein 8		ATP8	proton motive force-driven ATP synthesis [GO:0015986];-	-;proton transmembrane transporter activity [GO:0015078]	-;mitochondrial proton-transporting ATP synthase complex, coupling factor F(o) [GO:0000276]	proton motive force-driven ATP synthesis [GO:0015986];-;-;proton transmembrane transporter activity [GO:0015078];-;mitochondrial proton-transporting ATP synthase complex, coupling factor F(o) [GO:0000276]
G3V2W9	E2F associated phosphoprotein		EAPP	-	-	-	-
I3L0M4	BAR/IMD domain containing adaptor protein 2		BAIAP2	-;plasma membrane organization [GO:0007009]	-	ruffle [GO:0001726];membrane [GO:0016020];-;cytoplasm [GO:0005737];cytoskeleton [GO:0005856];filopodium [GO:0030175]	-;plasma membrane organization [GO:0007009];-;ruffle [GO:0001726];membrane [GO:0016020];-;cytoplasm [GO:0005737];cytoskeleton [GO:0005856];filopodium [GO:0030175]
J3KR13	Folate receptor beta		FOLR2	-	-	-	-
J3KRA9	non-specific serine/threonine protein kinase		SMG1	-;regulation of nucleobase-containing compound metabolic process [GO:0019219];peptidyl-serine phosphorylation [GO:0018105];regulation of cellular response to stress [GO:0080135];nuclear-transcribed mRNA catabolic process, nonsense-mediated decay [GO:0000184]	ATP binding [GO:0005524];protein serine/threonine kinase activity [GO:0004674];-	-;nucleoplasm [GO:0005654]	-;regulation of nucleobase-containing compound metabolic process [GO:0019219];peptidyl-serine phosphorylation [GO:0018105];regulation of cellular response to stress [GO:0080135];nuclear-transcribed mRNA catabolic process, nonsense-mediated decay [GO:0000184];ATP binding [GO:0005524];protein serine/threonine kinase activity [GO:0004674];-;-;nucleoplasm [GO:0005654]
J3QK89	Calcium homeostasis endoplasmic reticulum protein		CHERP	-;cellular calcium ion homeostasis [GO:0006874];RNA processing [GO:0006396]	RNA binding [GO:0003723];-	-	-;cellular calcium ion homeostasis [GO:0006874];RNA processing [GO:0006396];RNA binding [GO:0003723];-;-
H0Y8T9	Claudin domain containing 1		CLDND1	-	-	membrane [GO:0016020]	-;-;membrane [GO:0016020]
J3QLR0	Myosin heavy chain 2		MYH2	-	ATP binding [GO:0005524];cytoskeletal motor activity [GO:0003774];actin binding [GO:0003779];-	myosin complex [GO:0016459];-	-;ATP binding [GO:0005524];cytoskeletal motor activity [GO:0003774];actin binding [GO:0003779];-;myosin complex [GO:0016459];-
L0R6D6	Nuclear cap-binding protein subunit 3		C17orf85	-	RNA 7-methylguanosine cap binding [GO:0000340];mRNA binding [GO:0003729]	-	-;RNA 7-methylguanosine cap binding [GO:0000340];mRNA binding [GO:0003729];-
Q8TBA7	HSP90AA1 protein		HSP90AA1	-	ATP binding [GO:0005524];unfolded protein binding [GO:0051082];TPR domain binding [GO:0030911];ATP-dependent protein folding chaperone [GO:0140662];ATP hydrolysis activity [GO:0016887]	-	-;ATP binding [GO:0005524];unfolded protein binding [GO:0051082];TPR domain binding [GO:0030911];ATP-dependent protein folding chaperone [GO:0140662];ATP hydrolysis activity [GO:0016887];-
M0QX76	Ribosomal protein S16		RPS16	-;translation [GO:0006412]	structural constituent of ribosome [GO:0003735];-	ribonucleoprotein complex [GO:1990904];-;ribosome [GO:0005840]	-;translation [GO:0006412];structural constituent of ribosome [GO:0003735];-;ribonucleoprotein complex [GO:1990904];-;ribosome [GO:0005840]
Q9BYF7	SCCA2b	6318	SCCA2	-	-;serine-type endopeptidase inhibitor activity [GO:0004867]	-;extracellular space [GO:0005615]	-;-;serine-type endopeptidase inhibitor activity [GO:0004867];-;extracellular space [GO:0005615]
L8EAL0	Alternative protein RBM17		RBM17	-	-	-	-
Q2VPE7	PTTG1 protein		PTTG1	-;chromosome organization [GO:0051276]	-	cytoplasm [GO:0005737];nucleus [GO:0005634];-	-;chromosome organization [GO:0051276];-;cytoplasm [GO:0005737];nucleus [GO:0005634];-
X5D9I7	Neuronal PAS domain protein 3 isoform B		NPAS3	-;regulation of DNA-templated transcription [GO:0006355]	-;protein dimerization activity [GO:0046983]	nucleus [GO:0005634];-	-;regulation of DNA-templated transcription [GO:0006355];-;protein dimerization activity [GO:0046983];nucleus [GO:0005634];-
V9HVZ4	Glyceraldehyde-3-phosphate dehydrogenase	2597	HEL-S-162eP	glycolytic process [GO:0006096];glucose metabolic process [GO:0006006];-	glyceraldehyde-3-phosphate dehydrogenase (NAD+) (phosphorylating) activity [GO:0004365];NAD binding [GO:0051287];peptidyl-cysteine S-nitrosylase activity [GO:0035605];-;NADP binding [GO:0050661]	nuclear membrane [GO:0031965];intracellular membrane-bounded organelle [GO:0043231];-;plasma membrane [GO:0005886];cytosol [GO:0005829]	glycolytic process [GO:0006096];glucose metabolic process [GO:0006006];-;glyceraldehyde-3-phosphate dehydrogenase (NAD+) (phosphorylating) activity [GO:0004365];NAD binding [GO:0051287];peptidyl-cysteine S-nitrosylase activity [GO:0035605];-;NADP binding [GO:0050661];nuclear membrane [GO:0031965];intracellular membrane-bounded organelle [GO:0043231];-;plasma membrane [GO:0005886];cytosol [GO:0005…
V9HWB9	L-lactate dehydrogenase	3939	HEL-S-133P	carboxylic acid metabolic process [GO:0019752];-	-;L-lactate dehydrogenase activity [GO:0004459]	cytoplasm [GO:0005737];-	carboxylic acid metabolic process [GO:0019752];-;-;L-lactate dehydrogenase activity [GO:0004459];cytoplasm [GO:0005737];-
P05771	Protein kinase C beta type	5579	PRKCB	B cell activation [GO:0042113];adaptive immune response [GO:0002250];positive regulation of angiogenesis [GO:0045766];regulation of glucose transmembrane transport [GO:0010827];positive regulation of I-kappaB kinase/NF-kappaB signaling [GO:0043123];regulation of transcription by RNA polymerase II [GO:0006357];post-translational protein modification [GO:0043687];lipoprotein transport [GO:0042953];…	ATP binding [GO:0005524];histone binding [GO:0042393];chromatin binding [GO:0003682];nuclear receptor coactivator activity [GO:0030374];calcium-dependent protein kinase C activity [GO:0004698];-;calcium channel regulator activity [GO:0005246];nuclear androgen receptor binding [GO:0050681];protein kinase C binding [GO:0005080];protein serine/threonine kinase activity [GO:0004674];zinc ion binding …	extracellular exosome [GO:0070062];-;presynaptic cytosol [GO:0099523];cytoplasm [GO:0005737];nucleus [GO:0005634];plasma membrane [GO:0005886];spectrin [GO:0008091];calyx of Held [GO:0044305];nucleoplasm [GO:0005654];cytosol [GO:0005829]	B cell activation [GO:0042113];adaptive immune response [GO:0002250];positive regulation of angiogenesis [GO:0045766];regulation of glucose transmembrane transport [GO:0010827];positive regulation of I-kappaB kinase/NF-kappaB signaling [GO:0043123];regulation of transcription by RNA polymerase II [GO:0006357];post-translational protein modification [GO:0043687];lipoprotein transport [GO:0042953];…
Q53SD2	Uncharacterized protein MYL1		MYL1	-	-	-	-
P0CG38	POTE ankyrin domain family member I	653269	POTEI	-;retina homeostasis [GO:0001895]	-	extracellular exosome [GO:0070062];-;extracellular space [GO:0005615]	-;retina homeostasis [GO:0001895];-;extracellular exosome [GO:0070062];-;extracellular space [GO:0005615]
P01040	Cystatin-A	1475	CSTA	cell-cell adhesion [GO:0098609];negative regulation of peptidase activity [GO:0010466];peptide cross-linking [GO:0018149];-;negative regulation of proteolysis [GO:0045861];keratinocyte differentiation [GO:0030216]	protease binding [GO:0002020];-;cysteine-type endopeptidase inhibitor activity [GO:0004869]	-;peptidase inhibitor complex [GO:1904090];cytoplasm [GO:0005737];cornified envelope [GO:0001533];nucleoplasm [GO:0005654];cytosol [GO:0005829];extracellular space [GO:0005615]	cell-cell adhesion [GO:0098609];negative regulation of peptidase activity [GO:0010466];peptide cross-linking [GO:0018149];-;negative regulation of proteolysis [GO:0045861];keratinocyte differentiation [GO:0030216];protease binding [GO:0002020];-;cysteine-type endopeptidase inhibitor activity [GO:0004869];-;peptidase inhibitor complex [GO:1904090];cytoplasm [GO:0005737];cornified envelope [GO:0001…
P12273	Prolactin-inducible protein	5304	PIP	proteolysis [GO:0006508];retina homeostasis [GO:0001895];-;negative regulation of T cell apoptotic process [GO:0070233];positive regulation of gene expression [GO:0010628];detection of chemical stimulus involved in sensory perception of bitter taste [GO:0001580];regulation of immune system process [GO:0002682]	actin binding [GO:0003779];IgG binding [GO:0019864];-;identical protein binding [GO:0042802];aspartic-type endopeptidase activity [GO:0004190]	-;nucleus [GO:0005634];extracellular region [GO:0005576];extracellular exosome [GO:0070062];extracellular space [GO:0005615]	proteolysis [GO:0006508];retina homeostasis [GO:0001895];-;negative regulation of T cell apoptotic process [GO:0070233];positive regulation of gene expression [GO:0010628];detection of chemical stimulus involved in sensory perception of bitter taste [GO:0001580];regulation of immune system process [GO:0002682];actin binding [GO:0003779];IgG binding [GO:0019864];-;identical protein binding [GO:004…
P32247	Bombesin receptor subtype-3	680	BRS3	glucose metabolic process [GO:0006006];adult feeding behavior [GO:0008343];-;regulation of blood pressure [GO:0008217];G protein-coupled receptor signaling pathway [GO:0007186]	G protein-coupled receptor activity [GO:0004930];-;bombesin receptor activity [GO:0004946];neuropeptide receptor activity [GO:0008188]	membrane [GO:0016020];-;plasma membrane [GO:0005886];neuron projection [GO:0043005];neuronal cell body [GO:0043025]	glucose metabolic process [GO:0006006];adult feeding behavior [GO:0008343];-;regulation of blood pressure [GO:0008217];G protein-coupled receptor signaling pathway [GO:0007186];G protein-coupled receptor activity [GO:0004930];-;bombesin receptor activity [GO:0004946];neuropeptide receptor activity [GO:0008188];membrane [GO:0016020];-;plasma membrane [GO:0005886];neuron projection [GO:0043005];neu…
V9HW26	ATP synthase subunit alpha	498	HEL-S-123m	lipid metabolic process [GO:0006629];response to muscle activity [GO:0014850];-;apoptotic process [GO:0006915];cellular response to dexamethasone stimulus [GO:0071549];response to ethanol [GO:0045471];aging [GO:0007568];cellular response to nitric oxide [GO:0071732]	ATP binding [GO:0005524];proton-transporting ATP synthase activity, rotational mechanism [GO:0046933];ADP binding [GO:0043531];-;protease binding [GO:0002020];ATP hydrolysis activity [GO:0016887]	-;membrane raft [GO:0045121];plasma membrane [GO:0005886];nucleus [GO:0005634];cell surface [GO:0009986];mitochondrial proton-transporting ATP synthase complex, catalytic sector F(1) [GO:0000275]	lipid metabolic process [GO:0006629];response to muscle activity [GO:0014850];-;apoptotic process [GO:0006915];cellular response to dexamethasone stimulus [GO:0071549];response to ethanol [GO:0045471];aging [GO:0007568];cellular response to nitric oxide [GO:0071732];ATP binding [GO:0005524];proton-transporting ATP synthase activity, rotational mechanism [GO:0046933];ADP binding [GO:0043531];-;pro…
Q96QL0	Ribosomal protein L3	6122	RPL3	-;translation [GO:0006412]	structural constituent of ribosome [GO:0003735];-	ribonucleoprotein complex [GO:1990904];-;ribosome [GO:0005840]	-;translation [GO:0006412];structural constituent of ribosome [GO:0003735];-;ribonucleoprotein complex [GO:1990904];-;ribosome [GO:0005840]
Q86SG5	Protein S100-A7A	338324	S100A7A	-	-;protein self-association [GO:0043621];calcium ion binding [GO:0005509];transition metal ion binding [GO:0046914];calcium-dependent protein binding [GO:0048306]	-;cytosol [GO:0005829];extracellular space [GO:0005615]	-;-;protein self-association [GO:0043621];calcium ion binding [GO:0005509];transition metal ion binding [GO:0046914];calcium-dependent protein binding [GO:0048306];-;cytosol [GO:0005829];extracellular space [GO:0005615]
Q6ZVV6	cDNA FLJ42031 fis, clone SPLEN2037194, weakly similar to NORQ PROTEIN			-	ATP binding [GO:0005524];ATP hydrolysis activity [GO:0016887]	-	-;ATP binding [GO:0005524];ATP hydrolysis activity [GO:0016887];-
P35243	Recoverin	5957	RCVRN	signal transduction [GO:0007165];visual perception [GO:0007601];-;phototransduction [GO:0007602];regulation of calcium ion transport [GO:0051924]	calcium ion binding [GO:0005509];-;calcium sensitive guanylate cyclase activator activity [GO:0008048]	dendrite [GO:0030425];membrane [GO:0016020];photoreceptor outer segment [GO:0001750];-;photoreceptor inner segment [GO:0001917];perikaryon [GO:0043204]	signal transduction [GO:0007165];visual perception [GO:0007601];-;phototransduction [GO:0007602];regulation of calcium ion transport [GO:0051924];calcium ion binding [GO:0005509];-;calcium sensitive guanylate cyclase activator activity [GO:0008048];dendrite [GO:0030425];membrane [GO:0016020];photoreceptor outer segment [GO:0001750];-;photoreceptor inner segment [GO:0001917];perikaryon [GO:0043204]
P35558	Phosphoenolpyruvate carboxykinase, cytosolic [GTP]	5105	PCK1	cellular response to insulin stimulus [GO:0032869];response to lipid [GO:0033993];oxaloacetate metabolic process [GO:0006107];propionate catabolic process [GO:0019543];cellular response to dexamethasone stimulus [GO:0071549];positive regulation of transcription from RNA polymerase II promoter in response to acidic pH [GO:0061402];cellular response to potassium ion starvation [GO:0051365];regulati…	manganese ion binding [GO:0030145];-;phosphoenolpyruvate carboxykinase (GTP) activity [GO:0004613];GTP binding [GO:0005525];magnesium ion binding [GO:0000287];carboxylic acid binding [GO:0031406];protein serine kinase activity (using GTP as donor) [GO:0106264]	-;endoplasmic reticulum [GO:0005783];cytoplasm [GO:0005737];extracellular exosome [GO:0070062];cytosol [GO:0005829];mitochondrion [GO:0005739]	cellular response to insulin stimulus [GO:0032869];response to lipid [GO:0033993];oxaloacetate metabolic process [GO:0006107];propionate catabolic process [GO:0019543];cellular response to dexamethasone stimulus [GO:0071549];positive regulation of transcription from RNA polymerase II promoter in response to acidic pH [GO:0061402];cellular response to potassium ion starvation [GO:0051365];regulati…
O00231	26S proteasome non-ATPase regulatory subunit 11	5717	PSMD11	proteasome assembly [GO:0043248];-;ubiquitin-dependent protein catabolic process [GO:0006511];proteasome-mediated ubiquitin-dependent protein catabolic process [GO:0043161];stem cell differentiation [GO:0048863]	-;structural molecule activity [GO:0005198]	ficolin-1-rich granule lumen [GO:1904813];membrane [GO:0016020];-;proteasome accessory complex [GO:0022624];nucleus [GO:0005634];proteasome regulatory particle, lid subcomplex [GO:0008541];extracellular region [GO:0005576];secretory granule lumen [GO:0034774];proteasome complex [GO:0000502];nucleoplasm [GO:0005654];cytosol [GO:0005829]	proteasome assembly [GO:0043248];-;ubiquitin-dependent protein catabolic process [GO:0006511];proteasome-mediated ubiquitin-dependent protein catabolic process [GO:0043161];stem cell differentiation [GO:0048863];-;structural molecule activity [GO:0005198];ficolin-1-rich granule lumen [GO:1904813];membrane [GO:0016020];-;proteasome accessory complex [GO:0022624];nucleus [GO:0005634];proteasome reg…
P52735	Guanine nucleotide exchange factor VAV2	7410	VAV2	cellular response to xenobiotic stimulus [GO:0071466];cell migration [GO:0016477];regulation of small GTPase mediated signal transduction [GO:0051056];signal transduction [GO:0007165];-;lamellipodium assembly [GO:0030032];Fc-gamma receptor signaling pathway involved in phagocytosis [GO:0038096];Fc-epsilon receptor signaling pathway [GO:0038095];positive regulation of phosphatidylinositol 3-kinase…	phosphotyrosine residue binding [GO:0001784];-;guanyl-nucleotide exchange factor activity [GO:0005085];epidermal growth factor receptor binding [GO:0005154];metal ion binding [GO:0046872]	cytoplasm [GO:0005737];plasma membrane [GO:0005886];cytosol [GO:0005829];-	cellular response to xenobiotic stimulus [GO:0071466];cell migration [GO:0016477];regulation of small GTPase mediated signal transduction [GO:0051056];signal transduction [GO:0007165];-;lamellipodium assembly [GO:0030032];Fc-gamma receptor signaling pathway involved in phagocytosis [GO:0038096];Fc-epsilon receptor signaling pathway [GO:0038095];positive regulation of phosphatidylinositol 3-kinase…
Q6WQV7	Lymphotoxin-alpha		LTA	humoral immune response [GO:0006959];-	tumor necrosis factor receptor binding [GO:0005164];-;cytokine activity [GO:0005125]	membrane [GO:0016020];-;extracellular space [GO:0005615]	humoral immune response [GO:0006959];-;tumor necrosis factor receptor binding [GO:0005164];-;cytokine activity [GO:0005125];membrane [GO:0016020];-;extracellular space [GO:0005615]
P81605	Dermcidin	117159	DCD	proteolysis [GO:0006508];inorganic anion transport [GO:0015698];defense response to Gram-negative bacterium [GO:0050829];antimicrobial humoral immune response mediated by antimicrobial peptide [GO:0061844];-;defense response to bacterium [GO:0042742];antibacterial humoral response [GO:0019731];killing by host of symbiont cells [GO:0051873];killing of cells of another organism [GO:0031640];defense…	peptidase activity [GO:0008233];RNA binding [GO:0003723];-;anion channel activity [GO:0005253];metal ion binding [GO:0046872]	extracellular space [GO:0005615];membrane [GO:0016020];pore complex [GO:0046930];-;extracellular region [GO:0005576];extracellular exosome [GO:0070062];extrinsic component of membrane [GO:0019898]	proteolysis [GO:0006508];inorganic anion transport [GO:0015698];defense response to Gram-negative bacterium [GO:0050829];antimicrobial humoral immune response mediated by antimicrobial peptide [GO:0061844];-;defense response to bacterium [GO:0042742];antibacterial humoral response [GO:0019731];killing by host of symbiont cells [GO:0051873];killing of cells of another organism [GO:0031640];defense…
P05109	Protein S100-A8	6279	S100A8	astrocyte development [GO:0014002];neutrophil chemotaxis [GO:0030593];inflammatory response [GO:0006954];positive regulation of peptide secretion [GO:0002793];positive regulation of intrinsic apoptotic signaling pathway [GO:2001244];defense response to fungus [GO:0050832];response to zinc ion [GO:0010043];innate immune response [GO:0045087];neutrophil aggregation [GO:0070488];peptidyl-cysteine S-…	RAGE receptor binding [GO:0050786];arachidonic acid binding [GO:0050544];-;Toll-like receptor 4 binding [GO:0035662];calcium ion binding [GO:0005509];zinc ion binding [GO:0008270];microtubule binding [GO:0008017];calcium-dependent protein binding [GO:0048306]	intermediate filament cytoskeleton [GO:0045111];-;nucleus [GO:0005634];plasma membrane [GO:0005886];cytoskeleton [GO:0005856];extracellular region [GO:0005576];extracellular exosome [GO:0070062];collagen-containing extracellular matrix [GO:0062023];secretory granule lumen [GO:0034774];cytosol [GO:0005829];extracellular space [GO:0005615]	astrocyte development [GO:0014002];neutrophil chemotaxis [GO:0030593];inflammatory response [GO:0006954];positive regulation of peptide secretion [GO:0002793];positive regulation of intrinsic apoptotic signaling pathway [GO:2001244];defense response to fungus [GO:0050832];response to zinc ion [GO:0010043];innate immune response [GO:0045087];neutrophil aggregation [GO:0070488];peptidyl-cysteine S-…
Q02413	Desmoglein-1	1828	DSG1	homophilic cell adhesion via plasma membrane adhesion molecules [GO:0007156];cell-cell adhesion [GO:0098609];-;cell-cell junction assembly [GO:0007043];maternal process involved in female pregnancy [GO:0060135];calcium-dependent cell-cell adhesion via plasma membrane cell adhesion molecules [GO:0016339];response to progesterone [GO:0032570];protein stabilization [GO:0050821]	calcium ion binding [GO:0005509];toxic substance binding [GO:0015643];-;gamma-catenin binding [GO:0045295]	lateral plasma membrane [GO:0016328];cytoplasmic side of plasma membrane [GO:0009898];-;desmosome [GO:0030057];ficolin-1-rich granule membrane [GO:0101003];cytoplasm [GO:0005737];nucleus [GO:0005634];plasma membrane [GO:0005886];cornified envelope [GO:0001533];cytosol [GO:0005829];apical plasma membrane [GO:0016324]	homophilic cell adhesion via plasma membrane adhesion molecules [GO:0007156];cell-cell adhesion [GO:0098609];-;cell-cell junction assembly [GO:0007043];maternal process involved in female pregnancy [GO:0060135];calcium-dependent cell-cell adhesion via plasma membrane cell adhesion molecules [GO:0016339];response to progesterone [GO:0032570];protein stabilization [GO:0050821];calcium ion binding […
Q5T9C2	Early estrogen-induced gene 1 protein	399665	EEIG1	-	-	-	-
Q8IWN7	Retinitis pigmentosa 1-like 1 protein	94137	RP1L1	photoreceptor cell maintenance [GO:0045494];-;visual perception [GO:0007601];photoreceptor cell development [GO:0042461];retina development in camera-type eye [GO:0060041];intracellular signal transduction [GO:0035556];axoneme assembly [GO:0035082]	-	photoreceptor outer segment [GO:0001750];-;axoneme [GO:0005930];microtubule [GO:0005874];photoreceptor connecting cilium [GO:0032391]	photoreceptor cell maintenance [GO:0045494];-;visual perception [GO:0007601];photoreceptor cell development [GO:0042461];retina development in camera-type eye [GO:0060041];intracellular signal transduction [GO:0035556];axoneme assembly [GO:0035082];-;photoreceptor outer segment [GO:0001750];-;axoneme [GO:0005930];microtubule [GO:0005874];photoreceptor connecting cilium [GO:0032391]
Q15397	Pumilio homolog 3	9933	PUM3	regulation of protein ADP-ribosylation [GO:0010835];-;regulation of translation [GO:0006417]	RNA binding [GO:0003723];-;DNA binding [GO:0003677];mRNA binding [GO:0003729]	nucleolus [GO:0005730];-;endoplasmic reticulum [GO:0005783];nucleoplasm [GO:0005654];chromosome [GO:0005694]	regulation of protein ADP-ribosylation [GO:0010835];-;regulation of translation [GO:0006417];RNA binding [GO:0003723];-;DNA binding [GO:0003677];mRNA binding [GO:0003729];nucleolus [GO:0005730];-;endoplasmic reticulum [GO:0005783];nucleoplasm [GO:0005654];chromosome [GO:0005694]
Q6ZU52	Uncharacterized protein KIAA0408	9729	KIAA0408	-	-	-	-
Q8NHY3	GAS2-like protein 2	246176	GAS2L2	regulation of microtubule polymerization or depolymerization [GO:0031110];microtubule bundle formation [GO:0001578];actin crosslink formation [GO:0051764];-;protein localization to microtubule plus-end [GO:1904825];negative regulation of microtubule depolymerization [GO:0007026];positive regulation of G protein-coupled receptor signaling pathway [GO:0045745];regulation of cilium beat frequency in…	G-protein alpha-subunit binding [GO:0001965];actin filament binding [GO:0051015];-;microtubule binding [GO:0008017];cytoskeletal anchor activity [GO:0008093]	cytoplasm [GO:0005737];plasma membrane [GO:0005886];-;ciliary basal body [GO:0036064]	regulation of microtubule polymerization or depolymerization [GO:0031110];microtubule bundle formation [GO:0001578];actin crosslink formation [GO:0051764];-;protein localization to microtubule plus-end [GO:1904825];negative regulation of microtubule depolymerization [GO:0007026];positive regulation of G protein-coupled receptor signaling pathway [GO:0045745];regulation of cilium beat frequency in…
Q02224	Centromere-associated protein E	1062	CENPE	microtubule-based movement [GO:0007018];mitotic metaphase plate congression [GO:0007080];lateral attachment of mitotic spindle microtubules to kinetochore [GO:0099607];mitotic cell cycle [GO:0000278];-;mitotic spindle organization [GO:0007052];positive regulation of protein kinase activity [GO:0045860];kinetochore assembly [GO:0051382];mitotic chromosome movement towards spindle pole [GO:0007079]…	ATP binding [GO:0005524];kinetochore binding [GO:0043515];microtubule motor activity [GO:0003777];-;microtubule binding [GO:0008017];plus-end-directed microtubule motor activity [GO:0008574]	intracellular membrane-bounded organelle [GO:0043231];spindle midzone [GO:0051233];membrane [GO:0016020];-;kinetochore microtubule [GO:0005828];condensed chromosome, centromeric region [GO:0000779];microtubule [GO:0005874];midbody [GO:0030496];mitotic spindle [GO:0072686];kinetochore [GO:0000776];mitotic spindle midzone [GO:1990023];microtubule cytoskeleton [GO:0015630];nucleus [GO:0005634];inter…	microtubule-based movement [GO:0007018];mitotic metaphase plate congression [GO:0007080];lateral attachment of mitotic spindle microtubules to kinetochore [GO:0099607];mitotic cell cycle [GO:0000278];-;mitotic spindle organization [GO:0007052];positive regulation of protein kinase activity [GO:0045860];kinetochore assembly [GO:0051382];mitotic chromosome movement towards spindle pole [GO:0007079]…
Q8IY82	Dynein regulatory complex subunit 7	84229	DRC7	spermatogenesis [GO:0007283];sperm axoneme assembly [GO:0007288];-;cell motility [GO:0048870];flagellated sperm motility [GO:0030317]	-	cytoplasm [GO:0005737];-;motile cilium [GO:0031514];cytoskeleton [GO:0005856]	spermatogenesis [GO:0007283];sperm axoneme assembly [GO:0007288];-;cell motility [GO:0048870];flagellated sperm motility [GO:0030317];-;cytoplasm [GO:0005737];-;motile cilium [GO:0031514];cytoskeleton [GO:0005856]
X6R7X0	Transcription elongation factor A N-terminal and central domain containing 2		TCEANC2	-;DNA-templated transcription [GO:0006351]	-	nucleus [GO:0005634];-	-;DNA-templated transcription [GO:0006351];-;nucleus [GO:0005634];-
Q8N6P7	Interleukin-22 receptor subunit alpha-1	58985	IL22RA1	-;cytokine-mediated signaling pathway [GO:0019221];defense response to Gram-negative bacterium [GO:0050829]	interleukin-20 binding [GO:0042015];cytokine receptor activity [GO:0004896];-;interferon receptor activity [GO:0004904]	plasma membrane [GO:0005886];-	-;cytokine-mediated signaling pathway [GO:0019221];defense response to Gram-negative bacterium [GO:0050829];interleukin-20 binding [GO:0042015];cytokine receptor activity [GO:0004896];-;interferon receptor activity [GO:0004904];plasma membrane [GO:0005886];-
Q92545	Transmembrane protein 131	23505	TMEM131	-	-	membrane [GO:0016020]	-;-;membrane [GO:0016020]
Q9ULM0	Pleckstrin homology domain-containing family H member 1	57475	PLEKHH1	-	-	cytoskeleton [GO:0005856]	-;-;cytoskeleton [GO:0005856]
Q9H7L9	Sin3 histone deacetylase corepressor complex component SDS3	64426	SUDS3	positive regulation of apoptotic process [GO:0043065];negative regulation of DNA-templated transcription [GO:0045892];negative regulation of transforming growth factor beta receptor signaling pathway [GO:0030512];histone deacetylation [GO:0016575];-;chromatin organization [GO:0006325];positive regulation of stem cell population maintenance [GO:1902459];apoptotic process [GO:0006915];negative regu…	enzyme binding [GO:0019899];-;histone deacetylase binding [GO:0042826]	Sin3-type complex [GO:0070822];Sin3 complex [GO:0016580];-;nucleus [GO:0005634];nuclear body [GO:0016604];nucleoplasm [GO:0005654];cytosol [GO:0005829]	positive regulation of apoptotic process [GO:0043065];negative regulation of DNA-templated transcription [GO:0045892];negative regulation of transforming growth factor beta receptor signaling pathway [GO:0030512];histone deacetylation [GO:0016575];-;chromatin organization [GO:0006325];positive regulation of stem cell population maintenance [GO:1902459];apoptotic process [GO:0006915];negative regu…
Q96D21	GTP-binding protein Rhes	23551	RASD2	regulation of cAMP-mediated signaling [GO:0043949];synaptic transmission, dopaminergic [GO:0001963];positive regulation of protein kinase B signaling [GO:0051897];signal transduction [GO:0007165];-;positive regulation of protein sumoylation [GO:0033235];locomotory behavior [GO:0007626]	G-protein beta-subunit binding [GO:0031681];-;GTP binding [GO:0005525];GTPase activity [GO:0003924]	synapse [GO:0045202];plasma membrane [GO:0005886];-	regulation of cAMP-mediated signaling [GO:0043949];synaptic transmission, dopaminergic [GO:0001963];positive regulation of protein kinase B signaling [GO:0051897];signal transduction [GO:0007165];-;positive regulation of protein sumoylation [GO:0033235];locomotory behavior [GO:0007626];G-protein beta-subunit binding [GO:0031681];-;GTP binding [GO:0005525];GTPase activity [GO:0003924];synapse [GO:…
Q9P150	PRO2760			-	-	-	-
Q8N3K9	Cardiomyopathy-associated protein 5	202333	CMYA5	-	-	M band [GO:0031430];perinuclear region of cytoplasm [GO:0048471];intracellular membrane-bounded organelle [GO:0043231];cytoplasm [GO:0005737];nucleus [GO:0005634];plasma membrane [GO:0005886];sarcoplasmic reticulum [GO:0016529];cytosol [GO:0005829];nuclear speck [GO:0016607]	-;-;M band [GO:0031430];perinuclear region of cytoplasm [GO:0048471];intracellular membrane-bounded organelle [GO:0043231];cytoplasm [GO:0005737];nucleus [GO:0005634];plasma membrane [GO:0005886];sarcoplasmic reticulum [GO:0016529];cytosol [GO:0005829];nuclear speck [GO:0016607]
X5DP92	Benzodiazapine receptor peripheral-associated protein 1 isoform G		BZRAP1	-	-	-	-
